# Supplementary material for: 3-Amino­pyridinium trans-diaqua­dioxalato­chromate(III)
Source: Acta Crystallogr Sect E Struct Rep Online. 2012 Jun 13;68(Pt 7):m900–1. doi: 10.1107/S1600536812025020 (PMC3393173; doi:10.1107/S1600536812025020)
Supplement: Supplementary file 1 [file e-68-0m900-sup1.cif]

##############################################################################
#                                                                            #
# This CIF contains the data in a paper accepted for publication in          #
# Acta Crystallographica Section E. It conforms to the requirements of       #
# Notes for Authors for Acta Crystallographica Section E, and has been       #
# peer reviewed under the auspices of the IUCr Commission on Journals.       #
#                                                                            #
# Full details of the Crystallographic Information File format               #
# are given in the paper "The Crystallographic Information File (CIF):       #
# a New Standard Archive File for Crystallography" by S. R. Hall, F. H.      #
# Allen and I. D. Brown [Acta Cryst. (1991), A47, 655-685].                  #
#                                                                            #
# The current version of the core CIF dictionary is obtainable from          #
# ftp://ftp.iucr.org/pub/cif_core.dic.                                       #
#                                                                            #
# Software is freely available for graphical display of the structure(s)     #
# in this CIF. For information consult the CIF software page                 #
# http://www.iucr.org/resources/cif/software.                                #
#                                                                            #
# This file may be used for bona fide research purposes within the           #
# scientific community so long as proper attribution is given to the journal # 
# article from which it was obtained.                                        #
#                                                                            #
##############################################################################
data_I
_audit_creation_method     SHELXL-97
_chemical_name_systematic
;
3-Aminopyridinium <i>trans</i>-diaquadioxalatochromate(III)
;
_chemical_name_common     ?
_chemical_formula_moiety     'C4 H4 Cr O10, C5 H7 N2'
_chemical_formula_sum     'C9 H11 Cr N2 O10'
_chemical_formula_iupac     '(C5 H7 N2) [Cr (C2 O4)2 (H2 O)2]'
_chemical_formula_weight     359.20
_chemical_melting_point     ?
_symmetry_cell_setting     monoclinic
_symmetry_space_group_name_H-M     'P 21/c'
_symmetry_space_group_name_Hall     '-P 2ybc'
loop_
    _symmetry_equiv_pos_site_id
    _symmetry_equiv_pos_as_xyz
    1 x,y,z
    2 -x,1/2+y,1/2-z
    3 -x,-y,-z
    4 x,1/2-y,1/2+z
_cell_length_a     7.3901(15)
_cell_length_b     17.586(4)
_cell_length_c     20.995(5)
_cell_angle_alpha     90.00
_cell_angle_beta     107.941(11)
_cell_angle_gamma     90.00
_cell_volume     2596.0(10)
_cell_formula_units_Z     8
_cell_measurement_reflns_used     5082
_cell_measurement_theta_min     2.99
_cell_measurement_theta_max     27.31
_cell_measurement_temperature     296(2)
_exptl_crystal_description     prism
_exptl_crystal_colour     violet
_exptl_crystal_size_max     0.527
_exptl_crystal_size_mid     0.334
_exptl_crystal_size_min     0.189
_exptl_crystal_density_diffrn     1.838
_exptl_crystal_density_meas     ?
_exptl_crystal_density_method     'not measured'
_exptl_crystal_F_000     1464
_exptl_absorpt_coefficient_mu     0.941
_exptl_absorpt_correction_type     multi-scan
_exptl_absorpt_process_details     '(SADABS; Bruker, 2008)'
_exptl_absorpt_correction_T_min     0.695
_exptl_absorpt_correction_T_max     0.835
_diffrn_ambient_temperature     296(2)
_diffrn_radiation_type     MoK\a
_diffrn_radiation_wavelength     0.71073
_diffrn_radiation_source     'fine-focus sealed tube'
_diffrn_radiation_monochromator     graphite
_diffrn_measurement_device_type     'Bruker APEXII CCD'
_diffrn_measurement_method     '\f and \w scans'
_diffrn_detector_area_resol_mean     ?
_diffrn_reflns_number     22038
_diffrn_reflns_av_R_equivalents     0.0364
_diffrn_reflns_av_sigmaI/netI     0.0408
_diffrn_reflns_theta_min     1.54
_diffrn_reflns_theta_max     27.52
_diffrn_reflns_theta_full     27.52
_diffrn_measured_fraction_theta_max     0.980
_diffrn_measured_fraction_theta_full     0.980
_diffrn_reflns_limit_h_min     -9
_diffrn_reflns_limit_h_max     9
_diffrn_reflns_limit_k_min     -22
_diffrn_reflns_limit_k_max     22
_diffrn_reflns_limit_l_min     -24
_diffrn_reflns_limit_l_max     27
_refine_special_details
;
Refinement of <i>F</i>^2^ against ALL reflections. The weighted <i>R</i>-factor
<i>wR</i> and goodness of fit <i>S</i> are based on <i>F</i>^2^, conventional
<i>R</i>-factors <i>R</i> are based on <i>F</i>, with <i>F</i> set to zero for
negative <i>F</i>^2^. The threshold expression of <i>F</i>^2^ >
\s(<i>F</i>^2^) is used only for calculating <i>R</i>-factors(gt) <i>etc</i>.
and is not relevant to the choice of reflections for refinement.
<i>R</i>-factors based on <i>F</i>^2^ are statistically about twice as large
as those based on <i>F</i>, and <i>R</i>- factors based on ALL data will be
even larger.
;
_reflns_number_total     5865
_reflns_number_gt     4091
_reflns_threshold_expression     I>2sigma(I)
_refine_ls_structure_factor_coef     Fsqd
_refine_ls_matrix_type     full
_refine_ls_R_factor_all     0.0654
_refine_ls_R_factor_gt     0.0388
_refine_ls_wR_factor_gt     0.0984
_refine_ls_wR_factor_ref     0.1118
_refine_ls_goodness_of_fit_ref     1.040
_refine_ls_restrained_S_all     1.039
_refine_ls_number_reflns     5865
_refine_ls_number_parameters     421
_refine_ls_number_restraints     12
_refine_ls_hydrogen_treatment     mixed
_refine_ls_weighting_scheme     calc
_refine_ls_weighting_details
         'calc w=1/[\s^2^(Fo^2^)+(0.0522P)^2^+1.1562P] where P=(Fo^2^+2Fc^2^)/3'
_atom_sites_solution_hydrogens     geom
_atom_sites_solution_primary     direct
_atom_sites_solution_secondary     difmap
_refine_ls_shift/su_max     0.001
_refine_ls_shift/su_mean     0.000
_refine_diff_density_max     0.676
_refine_diff_density_min     -0.420
_refine_ls_extinction_method     .
_refine_ls_extinction_coef     .
loop_
    _atom_type_symbol
    _atom_type_description
    _atom_type_scat_dispersion_real
    _atom_type_scat_dispersion_imag
    _atom_type_scat_source
    'C' 'C' 0.0033 0.0016
                         'International Tables Vol C Tables 4.2.6.8 and 6.1.1.4'
    'H' 'H' 0.0000 0.0000
                         'International Tables Vol C Tables 4.2.6.8 and 6.1.1.4'
    'N' 'N' 0.0061 0.0033
                         'International Tables Vol C Tables 4.2.6.8 and 6.1.1.4'
    'O' 'O' 0.0106 0.0060
                         'International Tables Vol C Tables 4.2.6.8 and 6.1.1.4'
    'Cr' 'Cr' 0.3209 0.6236
                         'International Tables Vol C Tables 4.2.6.8 and 6.1.1.4'
_computing_data_collection     'APEX2 (Bruker, 2008)'
_computing_cell_refinement     'SAINT (Bruker, 2008)'
_computing_data_reduction     'SAINT (Bruker, 2008)'
_computing_structure_solution     'SHELXS97 (Sheldrick, 2008)'
_computing_structure_refinement     'SHELXL97 (Sheldrick, 2008)'
_computing_molecular_graphics     'DIAMOND (Brandenburg, 1998)'
_computing_publication_material     'SHELXTL (Sheldrick, 2008)'
loop_
    _atom_site_type_symbol
    _atom_site_label
    _atom_site_fract_x
    _atom_site_fract_y
    _atom_site_fract_z
    _atom_site_U_iso_or_equiv
    _atom_site_adp_type
    _atom_site_calc_flag
    _atom_site_refinement_flags
    _atom_site_occupancy
    _atom_site_symmetry_multiplicity
    _atom_site_disorder_assembly
    _atom_site_disorder_group
    Cr Cr1 0.86991(5) 0.39632(2) 0.387432(18) 0.02059(12) Uani d . 1 1 . .
    O O11 1.1473(2) 0.39735(10) 0.44297(9) 0.0262(4) Uani d D 1 1 . .
    H H111 1.205(4) 0.3619(12) 0.4303(12) 0.039 Uiso d D 1 1 . .
    H H211 1.160(4) 0.3939(15) 0.4838(6) 0.039 Uiso d D 1 1 . .
    O O12 0.5955(2) 0.39686(10) 0.33227(8) 0.0265(4) Uani d D 1 1 . .
    H H112 0.531(3) 0.3644(13) 0.3449(12) 0.040 Uiso d D 1 1 . .
    H H212 0.575(4) 0.3931(16) 0.2906(5) 0.040 Uiso d D 1 1 . .
    O O13 0.8080(2) 0.33173(10) 0.45283(8) 0.0252(4) Uani d . 1 1 . .
    O O14 0.9080(2) 0.29864(10) 0.34754(8) 0.0276(4) Uani d . 1 1 . .
    O O15 0.9201(2) 0.46853(10) 0.32268(8) 0.0255(4) Uani d . 1 1 . .
    O O16 0.8323(2) 0.48926(10) 0.43257(8) 0.0252(4) Uani d . 1 1 . .
    O O17 0.8865(3) 0.17386(11) 0.36410(10) 0.0379(5) Uani d . 1 1 . .
    O O18 0.8431(3) 0.61488(10) 0.42415(9) 0.0320(4) Uani d . 1 1 . .
    O O19 0.7775(3) 0.21093(10) 0.47675(9) 0.0359(5) Uani d . 1 1 . .
    O O20 0.9095(3) 0.59268(10) 0.30172(9) 0.0304(4) Uani d . 1 1 . .
    C C11 0.8736(3) 0.24077(15) 0.37920(12) 0.0252(6) Uani d . 1 1 . .
    C C12 0.8138(3) 0.26020(14) 0.44180(12) 0.0228(5) Uani d . 1 1 . .
    C C13 0.8984(3) 0.53796(14) 0.33634(12) 0.0223(5) Uani d . 1 1 . .
    C C14 0.8543(3) 0.55075(14) 0.40331(12) 0.0228(5) Uani d . 1 1 . .
    Cr Cr2 0.37874(5) 0.07363(2) 0.386675(19) 0.02155(12) Uani d . 1 1 . .
    O O21 0.1084(3) 0.07383(10) 0.32683(9) 0.0272(4) Uani d D 1 1 . .
    H H121 0.103(4) 0.0772(16) 0.2865(6) 0.041 Uiso d D 1 1 . .
    H H221 0.036(3) 0.1047(13) 0.3372(12) 0.041 Uiso d D 1 1 . .
    O O22 0.6505(3) 0.07089(10) 0.44535(8) 0.0259(4) Uani d D 1 1 . .
    H H122 0.663(4) 0.0556(14) 0.4848(7) 0.039 Uiso d D 1 1 . .
    H H222 0.704(4) 0.1132(9) 0.4470(13) 0.039 Uiso d D 1 1 . .
    O O23 0.3433(2) -0.02304(9) 0.42779(8) 0.0258(4) Uani d . 1 1 . .
    O O24 0.4379(2) 0.00638(10) 0.31981(8) 0.0270(4) Uani d . 1 1 . .
    O O25 0.3026(2) 0.13247(10) 0.45248(8) 0.0263(4) Uani d . 1 1 . .
    O O26 0.4174(2) 0.17523(10) 0.35243(9) 0.0288(4) Uani d . 1 1 . .
    O O27 0.3779(3) 0.29802(11) 0.37330(10) 0.0385(5) Uani d . 1 1 . .
    O O28 0.4338(3) -0.11727(10) 0.29469(8) 0.0315(4) Uani d . 1 1 . .
    O O29 0.2676(3) 0.25175(11) 0.48140(10) 0.0375(5) Uani d . 1 1 . .
    O O30 0.3577(3) -0.14718(10) 0.41233(9) 0.0404(5) Uani d . 1 1 . .
    C C21 0.3098(3) 0.20509(15) 0.44561(13) 0.0252(6) Uani d . 1 1 . .
    C C22 0.3738(3) 0.22954(15) 0.38542(13) 0.0267(6) Uani d . 1 1 . .
    C C23 0.4178(3) -0.06459(15) 0.33022(11) 0.0227(5) Uani d . 1 1 . .
    C C24 0.3688(3) -0.08241(14) 0.39500(12) 0.0246(6) Uani d . 1 1 . .
    N N11 0.1544(4) 0.41533(17) 0.06676(15) 0.0610(8) Uani d . 1 1 . .
    H H11A 0.1725 0.3951 0.0319 0.073 Uiso d R 1 1 . .
    H H11B 0.1520 0.4640 0.0704 0.073 Uiso d R 1 1 . .
    N N12 0.1098(3) 0.24902(15) 0.15746(14) 0.0446(6) Uani d . 1 1 . .
    H H12 0.1131 0.2006 0.1524 0.053 Uiso d R 1 1 . .
    C C1 0.1011(4) 0.39996(18) 0.17377(15) 0.0418(8) Uani d . 1 1 . .
    H H1 0.0967 0.4522 0.1799 0.050 Uiso calc R 1 1 . .
    C C2 0.0795(5) 0.3528(2) 0.22143(17) 0.0523(9) Uani d . 1 1 . .
    H H2 0.0636 0.3732 0.2602 0.063 Uiso calc R 1 1 . .
    C C3 0.0805(4) 0.27507(19) 0.21400(16) 0.0485(8) Uani d . 1 1 . .
    H H3 0.0619 0.2423 0.2462 0.058 Uiso calc R 1 1 . .
    C C4 0.1338(4) 0.29243(18) 0.10945(16) 0.0402(8) Uani d . 1 1 . .
    H H4 0.1532 0.2702 0.0719 0.048 Uiso calc R 1 1 . .
    C C5 0.1303(4) 0.37163(18) 0.11460(15) 0.0396(7) Uani d . 1 1 . .
    N N21 0.3221(4) 0.56454(17) 0.44750(14) 0.0603(8) Uani d . 1 1 . .
    H H21A 0.3077 0.5887 0.4812 0.072 Uiso d R 1 1 . .
    H H21B 0.3170 0.5157 0.4464 0.072 Uiso d R 1 1 . .
    N N22 0.3907(3) 0.71990(14) 0.34738(13) 0.0405(6) Uani d . 1 1 . .
    H H22 0.3952 0.7687 0.3499 0.049 Uiso d R 1 1 . .
    C C6 0.3605(4) 0.68177(17) 0.39823(15) 0.0359(7) Uani d . 1 1 . .
    H H6 0.3450 0.7080 0.4346 0.043 Uiso calc R 1 1 . .
    C C7 0.4141(4) 0.68807(19) 0.29359(16) 0.0454(8) Uani d . 1 1 . .
    H H7 0.4340 0.7173 0.2595 0.055 Uiso calc R 1 1 . .
    C C8 0.4078(4) 0.6097(2) 0.28982(15) 0.0464(8) Uani d . 1 1 . .
    H H8 0.4236 0.5853 0.2526 0.056 Uiso calc R 1 1 . .
    C C9 0.3789(4) 0.56839(17) 0.34007(16) 0.0412(7) Uani d . 1 1 . .
    H H9 0.3767 0.5156 0.3370 0.049 Uiso calc R 1 1 . .
    C C10 0.3523(4) 0.60299(17) 0.39666(15) 0.0350(7) Uani d . 1 1 . .
loop_
    _atom_site_aniso_label
    _atom_site_aniso_U_11
    _atom_site_aniso_U_22
    _atom_site_aniso_U_33
    _atom_site_aniso_U_12
    _atom_site_aniso_U_13
    _atom_site_aniso_U_23
    Cr1 0.0306(2) 0.0155(2) 0.0179(2) -0.00071(16) 0.01067(16) 0.00029(15)
    O11 0.0333(10) 0.0199(10) 0.0251(9) 0.0027(8) 0.0085(8) -0.0015(7)
    O12 0.0326(10) 0.0269(10) 0.0212(9) -0.0032(8) 0.0100(8) 0.0025(8)
    O13 0.0388(10) 0.0196(9) 0.0211(9) -0.0010(8) 0.0149(8) -0.0010(7)
    O14 0.0389(10) 0.0231(10) 0.0253(9) -0.0014(8) 0.0163(8) -0.0023(8)
    O15 0.0373(10) 0.0200(10) 0.0227(9) 0.0000(8) 0.0144(8) 0.0008(7)
    O16 0.0383(10) 0.0201(9) 0.0206(9) 0.0001(8) 0.0142(8) -0.0006(7)
    O17 0.0400(11) 0.0233(11) 0.0496(12) 0.0021(9) 0.0129(9) -0.0104(9)
    O18 0.0489(11) 0.0189(10) 0.0288(10) 0.0010(8) 0.0128(9) -0.0030(8)
    O19 0.0536(12) 0.0226(10) 0.0324(11) -0.0083(9) 0.0148(9) 0.0037(8)
    O20 0.0459(11) 0.0210(10) 0.0247(10) -0.0048(8) 0.0116(8) 0.0041(8)
    C11 0.0212(13) 0.0257(15) 0.0268(13) -0.0005(11) 0.0043(10) -0.0032(11)
    C12 0.0237(12) 0.0203(14) 0.0224(12) -0.0013(10) 0.0041(10) 0.0004(10)
    C13 0.0232(12) 0.0211(13) 0.0210(12) -0.0027(10) 0.0046(10) 0.0002(10)
    C14 0.0247(13) 0.0206(14) 0.0204(12) 0.0005(10) 0.0030(10) 0.0001(10)
    Cr2 0.0317(2) 0.0164(2) 0.0186(2) 0.00061(16) 0.01077(17) 0.00100(15)
    O21 0.0335(10) 0.0263(10) 0.0230(9) 0.0036(8) 0.0102(8) -0.0026(8)
    O22 0.0352(10) 0.0178(9) 0.0247(9) -0.0015(8) 0.0092(8) 0.0025(7)
    O23 0.0392(10) 0.0200(10) 0.0212(9) -0.0015(8) 0.0139(8) -0.0004(7)
    O24 0.0387(10) 0.0258(10) 0.0208(9) 0.0008(8) 0.0157(8) 0.0000(7)
    O25 0.0385(10) 0.0197(9) 0.0233(9) 0.0011(8) 0.0133(8) 0.0005(7)
    O26 0.0370(10) 0.0247(10) 0.0273(10) 0.0011(8) 0.0138(8) 0.0069(8)
    O27 0.0391(11) 0.0206(10) 0.0539(13) -0.0015(9) 0.0114(10) 0.0111(9)
    O28 0.0457(11) 0.0267(11) 0.0231(9) 0.0063(8) 0.0119(8) -0.0056(8)
    O29 0.0495(12) 0.0260(11) 0.0393(11) 0.0064(9) 0.0168(9) -0.0068(9)
    O30 0.0722(14) 0.0195(11) 0.0342(11) -0.0016(10) 0.0234(10) 0.0006(8)
    C21 0.0230(13) 0.0220(14) 0.0275(13) 0.0017(11) 0.0032(10) -0.0010(11)
    C22 0.0233(13) 0.0239(14) 0.0298(14) 0.0007(11) 0.0037(11) 0.0053(11)
    C23 0.0256(13) 0.0244(14) 0.0168(12) 0.0034(10) 0.0045(10) 0.0009(10)
    C24 0.0312(14) 0.0198(14) 0.0224(13) -0.0002(11) 0.0077(11) -0.0013(10)
    N11 0.091(2) 0.0408(17) 0.063(2) -0.0057(16) 0.0408(18) -0.0036(15)
    N12 0.0458(15) 0.0305(14) 0.0538(17) 0.0036(12) 0.0100(13) -0.0005(13)
    C1 0.0465(18) 0.0302(16) 0.0490(19) 0.0060(14) 0.0154(15) -0.0161(14)
    C2 0.057(2) 0.058(2) 0.047(2) 0.0019(18) 0.0239(16) -0.0090(17)
    C3 0.0514(19) 0.045(2) 0.047(2) 0.0028(16) 0.0122(16) -0.0084(16)
    C4 0.0322(15) 0.0386(19) 0.0459(18) 0.0040(13) 0.0063(13) -0.0226(15)
    C5 0.0374(16) 0.0363(18) 0.0443(18) 0.0008(13) 0.0113(14) 0.0005(14)
    N21 0.087(2) 0.0436(18) 0.065(2) -0.0002(15) 0.0444(17) 0.0071(15)
    N22 0.0423(14) 0.0288(14) 0.0484(16) -0.0035(11) 0.0108(12) -0.0017(12)
    C6 0.0349(15) 0.0326(17) 0.0402(17) 0.0000(13) 0.0114(13) -0.0127(13)
    C7 0.0472(18) 0.051(2) 0.0379(18) -0.0001(16) 0.0129(15) 0.0033(15)
    C8 0.0449(18) 0.060(2) 0.0375(18) 0.0007(16) 0.0169(14) -0.0205(16)
    C9 0.0388(17) 0.0286(16) 0.056(2) 0.0046(13) 0.0140(15) -0.0146(15)
    C10 0.0307(15) 0.0317(16) 0.0446(18) 0.0006(12) 0.0143(13) -0.0036(13)
_geom_special_details
;
 Bond distances, angles etc. have been calculated using the
 rounded fractional coordinates. All su's are estimated
 from the variances of the (full) variance-covariance matrix.
 The cell esds are taken into account in the estimation of
 distances, angles and torsion angles
;
loop_
    _geom_bond_atom_site_label_1
    _geom_bond_atom_site_label_2
    _geom_bond_site_symmetry_1
    _geom_bond_site_symmetry_2
    _geom_bond_distance
    _geom_bond_publ_flag
    Cr1 O11 . . 2.0223(18) yes
    Cr1 O12 . . 2.0017(17) yes
    Cr1 O13 . . 1.9421(17) yes
    Cr1 O14 . . 1.9690(18) yes
    Cr1 O15 . . 1.9771(18) yes
    Cr1 O16 . . 1.9517(18) yes
    Cr2 O21 . . 2.006(2) yes
    Cr2 O22 . . 2.007(2) yes
    Cr2 O23 . . 1.9604(17) yes
    Cr2 O24 . . 1.9846(18) yes
    Cr2 O25 . . 1.9429(17) yes
    Cr2 O26 . . 1.9793(18) yes
    O13 C12 . . 1.282(3) no
    O14 C11 . . 1.283(3) no
    O15 C13 . . 1.276(3) no
    O16 C14 . . 1.279(3) no
    O17 C11 . . 1.230(3) no
    O18 C14 . . 1.222(3) no
    O19 C12 . . 1.218(3) no
    O20 C13 . . 1.224(3) no
    O11 H211 . . 0.835(13) no
    O11 H111 . . 0.84(3) no
    O12 H212 . . 0.843(11) no
    O12 H112 . . 0.84(2) no
    O23 C24 . . 1.296(3) no
    O24 C23 . . 1.284(3) no
    O25 C21 . . 1.288(3) no
    O26 C22 . . 1.278(3) no
    O27 C22 . . 1.233(3) no
    O28 C23 . . 1.218(3) no
    O29 C21 . . 1.216(3) no
    O30 C24 . . 1.206(3) no
    O21 H121 . . 0.837(15) no
    O21 H221 . . 0.84(2) no
    O22 H122 . . 0.848(16) no
    O22 H222 . . 0.84(2) no
    N11 C5 . . 1.320(4) no
    N12 C3 . . 1.351(4) no
    N12 C4 . . 1.319(4) no
    N11 H11B . . 0.8600 no
    N11 H11A . . 0.8600 no
    N12 H12 . . 0.8600 no
    N21 C10 . . 1.339(4) no
    N22 C6 . . 1.336(4) no
    N22 C7 . . 1.319(4) no
    N21 H21A . . 0.8600 no
    N21 H21B . . 0.8600 no
    N22 H22 . . 0.8600 no
    C11 C12 . . 1.548(3) no
    C13 C14 . . 1.554(3) no
    C21 C22 . . 1.541(4) no
    C23 C24 . . 1.544(3) no
    C1 C2 . . 1.347(5) no
    C1 C5 . . 1.415(4) no
    C2 C3 . . 1.376(5) no
    C4 C5 . . 1.398(4) no
    C1 H1 . . 0.9300 no
    C2 H2 . . 0.9300 no
    C3 H3 . . 0.9300 no
    C4 H4 . . 0.9300 no
    C6 C10 . . 1.387(4) no
    C7 C8 . . 1.380(5) no
    C8 C9 . . 1.351(4) no
    C9 C10 . . 1.402(4) no
    C6 H6 . . 0.9300 no
    C7 H7 . . 0.9300 no
    C8 H8 . . 0.9300 no
    C9 H9 . . 0.9300 no
loop_
    _geom_contact_atom_site_label_1
    _geom_contact_atom_site_label_2
    _geom_contact_distance
    _geom_contact_site_symmetry_1
    _geom_contact_site_symmetry_2
    _geom_contact_publ_flag
    Cr1 O28 3.7984(19) . 2_655 no
    Cr2 O19 3.829(2) . . no
    Cr1 H21A 3.4100 . 3_666 no
    Cr1 H2 3.4200 . 1_655 no
    O11 O14 2.824(3) . . no
    O11 O15 2.855(2) . . no
    O11 O13 2.825(2) . . no
    O11 O27 3.103(3) . 1_655 no
    O11 O29 2.749(3) . 1_655 no
    O11 N21 3.201(4) . 1_655 no
    O11 C14 3.398(3) . . no
    O11 O16 2.787(2) . . no
    O11 O18 2.777(3) . 3_766 no
    O11 C14 3.358(3) . 3_766 no
    O12 O27 2.684(3) . . no
    O12 O14 2.822(2) . . no
    O12 O15 2.772(2) . . no
    O12 O13 2.781(2) . . no
    O12 O28 2.619(2) . 2_655 no
    O12 C11 3.389(3) . . no
    O12 C12 3.374(3) . . no
    O12 C13 3.325(3) . . no
    O12 C14 3.384(3) . . no
    O12 O16 2.805(2) . . no
    O13 C11 2.376(3) . . no
    O13 O12 2.781(2) . . no
    O13 O18 3.178(3) . 3_766 no
    O13 O14 2.603(2) . . no
    O13 O16 2.817(3) . . no
    O13 O27 3.158(3) . . no
    O13 N21 3.142(3) . 3_666 no
    O13 O11 2.825(2) . . no
    O14 O13 2.603(2) . . no
    O14 C12 2.389(3) . . no
    O14 O12 2.822(2) . . no
    O14 O15 3.039(3) . . no
    O14 O11 2.824(3) . . no
    O14 C2 3.405(4) . 1_655 no
    O15 C2 3.405(4) . 1_655 no
    O15 O12 2.772(2) . . no
    O15 O11 2.855(2) . . no
    O15 C14 2.388(3) . . no
    O15 O16 2.608(2) . . no
    O15 O14 3.039(3) . . no
    O16 C13 2.380(3) . . no
    O16 O11 2.787(2) . . no
    O16 N21 3.211(3) . 3_666 no
    O16 O12 2.805(2) . . no
    O16 O16 3.159(2) . 3_766 no
    O16 O15 2.608(2) . . no
    O16 O13 2.817(3) . . no
    O17 O25 3.149(3) . 1_655 no
    O17 O21 2.681(3) . 1_655 no
    O17 O19 2.800(3) . . no
    O17 C21 3.117(3) . 1_655 no
    O17 C7 3.380(4) . 2_645 no
    O18 O13 3.178(3) . 3_766 no
    O18 O11 2.777(3) . 3_766 no
    O18 O20 2.789(3) . . no
    O18 C4 3.217(4) . 2_655 no
    O18 N12 2.998(3) . 2_655 no
    O19 O26 3.164(3) . . no
    O19 O22 2.646(3) . . no
    O19 C22 3.027(3) . . no
    O19 C21 3.315(3) . . no
    O19 C4 3.191(4) . 4_655 no
    O19 O17 2.800(3) . . no
    O19 O30 3.019(3) . 3_656 no
    O19 Cr2 3.829(2) . . no
    O20 N12 2.896(3) . 2_655 no
    O20 O21 2.682(3) . 2_655 no
    O20 C3 3.228(4) . 2_655 no
    O20 O18 2.789(3) . . no
    O20 C10 3.270(4) . 1_655 no
    O20 C9 3.338(4) . 1_655 no
    O21 C24 3.407(3) . . no
    O21 O20 2.682(3) . 2_645 no
    O21 C23 3.325(3) . . no
    O21 O17 2.681(3) . 1_455 no
    O21 O25 2.784(3) . . no
    O21 O24 2.753(3) . . no
    O21 O23 2.853(3) . . no
    O21 C21 3.388(3) . . no
    O21 O26 2.816(3) . . no
    O21 C22 3.372(3) . . no
    O22 O23 2.739(3) . . no
    O22 C24 3.371(3) . . no
    O22 O26 2.841(3) . . no
    O22 C24 3.405(3) . 3_656 no
    O22 N11 3.139(4) . 2_645 no
    O22 O19 2.646(3) . . no
    O22 O25 2.836(3) . . no
    O22 O23 2.780(2) . 3_656 no
    O22 O24 2.855(2) . . no
    O23 O24 2.622(2) . . no
    O23 O22 2.780(2) . 3_656 no
    O23 O22 2.739(3) . . no
    O23 C23 2.393(3) . . no
    O23 O25 2.817(2) . . no
    O23 O21 2.853(3) . . no
    O24 O21 2.753(3) . . no
    O24 O26 3.062(3) . . no
    O24 C24 2.385(3) . . no
    O24 C8 3.394(4) . 2_645 no
    O24 O23 2.622(2) . . no
    O24 O22 2.855(2) . . no
    O25 N11 3.047(4) . 4_555 no
    O25 O21 2.784(3) . . no
    O25 O30 3.168(3) . 3_656 no
    O25 O23 2.817(2) . . no
    O25 O22 2.836(3) . . no
    O25 O26 2.607(2) . . no
    O25 O17 3.149(3) . 1_455 no
    O25 C22 2.373(3) . . no
    O26 O22 2.841(3) . . no
    O26 O25 2.607(2) . . no
    O26 O24 3.062(3) . . no
    O26 C21 2.386(3) . . no
    O26 O19 3.164(3) . . no
    O26 O21 2.816(3) . . no
    O26 C12 3.309(3) . . no
    O27 C3 3.413(4) . . no
    O27 C12 3.168(3) . . no
    O27 O13 3.158(3) . . no
    O27 O29 2.760(3) . . no
    O27 O12 2.684(3) . . no
    O27 C2 3.410(4) . . no
    O27 O11 3.103(3) . 1_455 no
    O28 O30 2.748(3) . . no
    O28 C5 3.204(4) . 2_645 no
    O28 O12 2.619(2) . 2_645 no
    O28 N22 3.121(3) . 1_545 no
    O28 Cr1 3.7984(19) . 2_645 no
    O28 C1 3.308(4) . 2_645 no
    O29 C6 3.321(4) . 3_666 no
    O29 C12 3.200(3) . 1_455 no
    O29 C11 3.045(3) . 1_455 no
    O29 C4 3.232(4) . 4_555 no
    O29 O27 2.760(3) . . no
    O29 O11 2.749(3) . 1_455 no
    O30 O19 3.019(3) . 3_656 no
    O30 O28 2.748(3) . . no
    O30 C1 3.417(4) . 2_545 no
    O30 N22 2.755(3) . 1_545 no
    O30 C21 3.385(3) . 3_656 no
    O30 O25 3.168(3) . 3_656 no
    O30 C6 3.023(4) . 1_545 no
    O11 H21B 2.4200 . 1_655 no
    O12 H9 2.6600 . . no
    O13 H21A 2.3100 . 3_666 no
    O13 H211 2.71(3) . . no
    O13 H112 2.61(2) . . no
    O14 H212 2.90(3) . . no
    O14 H111 2.59(3) . . no
    O14 H3 2.8800 . 1_655 no
    O14 H2 2.7800 . 1_655 no
    O15 H212 2.77(3) . . no
    O15 H2 2.5500 . 1_655 no
    O16 H211 2.87(3) . . no
    O16 H211 2.69(2) . 3_766 no
    O16 H21A 2.7200 . 3_666 no
    O17 H221 1.85(2) . 1_655 no
    O17 H222 2.73(3) . . no
    O18 H12 2.3000 . 2_655 no
    O18 H211 1.946(15) . 3_766 no
    O18 H4 2.7300 . 2_655 no
    O19 H122 2.88(3) . . no
    O19 H6 2.7100 . 3_666 no
    O19 H222 1.852(18) . . no
    O19 H4 2.9000 . 4_655 no
    O20 H12 2.1600 . 2_655 no
    O20 H121 1.846(15) . 2_655 no
    O20 H3 2.8500 . 2_655 no
    O21 H1 2.6000 . 2_545 no
    O22 H11B 2.4600 . 2_645 no
    O23 H122 2.68(3) . . no
    O23 H122 1.937(17) . 3_656 no
    O24 H8 2.5000 . 2_645 no
    O24 H121 2.66(3) . . no
    O25 H11A 2.2200 . 4_555 no
    O25 H122 2.88(3) . . no
    O25 H221 2.65(2) . . no
    O26 H121 2.88(3) . . no
    O26 H222 2.65(3) . . no
    O27 H112 1.85(2) . . no
    O27 H111 2.30(3) . 1_455 no
    O28 H212 1.781(13) . 2_645 no
    O28 H22 2.3800 . 1_545 no
    O29 H211 2.63(3) . 1_455 no
    O29 H4 2.3400 . 4_555 no
    O29 H111 2.19(2) . 1_455 no
    O30 H22 2.0500 . 1_545 no
    O30 H6 2.6000 . 1_545 no
    O30 H122 2.74(2) . 3_656 no
    N11 O22 3.139(4) . 2_655 no
    N11 C23 3.254(4) . 2_655 no
    N11 C24 3.364(4) . 2_655 no
    N11 O25 3.047(4) . 4_554 no
    N12 O20 2.896(3) . 2_645 no
    N12 O18 2.998(3) . 2_645 no
    N21 O11 3.201(4) . 1_455 no
    N21 C13 3.312(4) . 1_455 no
    N21 C14 3.301(4) . 1_455 no
    N21 O13 3.142(3) . 3_666 no
    N21 O16 3.211(3) . 3_666 no
    N22 O30 2.755(3) . 1_565 no
    N22 O28 3.121(3) . 1_565 no
    C1 O28 3.308(4) . 2_655 no
    C1 O30 3.417(4) . 2_555 no
    C1 C24 3.339(4) . 2_555 no
    C2 O27 3.410(4) . . no
    C2 O15 3.405(4) . 1_455 no
    C2 O14 3.405(4) . 1_455 no
    C3 O27 3.413(4) . . no
    C3 O20 3.228(4) . 2_645 no
    C4 O18 3.217(4) . 2_645 no
    C4 O19 3.191(4) . 4_454 no
    C4 O29 3.232(4) . 4_554 no
    C5 O28 3.204(4) . 2_655 no
    C5 C23 3.372(4) . 2_655 no
    C6 O30 3.023(4) . 1_565 no
    C6 O29 3.321(4) . 3_666 no
    C7 O17 3.380(4) . 2_655 no
    C8 O24 3.394(4) . 2_655 no
    C8 C14 3.577(4) . . no
    C9 C14 3.366(4) . . no
    C9 C13 3.568(4) . 1_455 no
    C9 O20 3.338(4) . 1_455 no
    C10 O20 3.270(4) . 1_455 no
    C10 C13 3.398(4) . 1_455 no
    C11 O29 3.045(3) . 1_655 no
    C11 C21 3.156(3) . 1_655 no
    C12 C22 3.145(3) . . no
    C12 O26 3.309(3) . . no
    C12 O29 3.200(3) . 1_655 no
    C12 O27 3.168(3) . . no
    C13 N21 3.312(4) . 1_655 no
    C13 C10 3.398(4) . 1_655 no
    C13 C9 3.568(4) . 1_655 no
    C14 O11 3.358(3) . 3_766 no
    C14 C9 3.366(4) . . no
    C14 C8 3.577(4) . . no
    C14 N21 3.301(4) . 1_655 no
    C21 C11 3.156(3) . 1_455 no
    C21 O30 3.385(3) . 3_656 no
    C21 O19 3.315(3) . . no
    C21 O17 3.117(3) . 1_455 no
    C22 C12 3.145(3) . . no
    C22 O19 3.027(3) . . no
    C23 C5 3.372(4) . 2_645 no
    C23 N11 3.254(4) . 2_645 no
    C24 C1 3.339(4) . 2_545 no
    C24 N11 3.364(4) . 2_645 no
    C24 O22 3.405(3) . 3_656 no
    C11 H221 2.93(2) . 1_655 no
    C12 H112 3.04(2) . . no
    C12 H222 2.722(18) . . no
    C13 H121 2.667(16) . 2_655 no
    C13 H12 2.8700 . 2_655 no
    C14 H12 2.9200 . 2_655 no
    C14 H211 2.594(17) . 3_766 no
    C21 H221 3.09(2) . . no
    C21 H11A 2.9200 . 4_555 no
    C21 H111 2.86(2) . 1_455 no
    C22 H112 2.88(2) . . no
    C22 H111 2.93(2) . 1_455 no
    C23 H22 2.9700 . 1_545 no
    C23 H212 2.660(15) . 2_645 no
    C24 H122 2.648(18) . 3_656 no
    C24 H22 2.8100 . 1_545 no
    H1 H11B 2.4600 . . no
    H1 O21 2.6000 . 2_555 no
    H2 O15 2.5500 . 1_455 no
    H2 O14 2.7800 . 1_455 no
    H2 Cr1 3.4200 . 1_455 no
    H3 O20 2.8500 . 2_645 no
    H3 O14 2.8800 . 1_455 no
    H4 O18 2.7300 . 2_645 no
    H4 H11A 2.3700 . . no
    H4 O29 2.3400 . 4_554 no
    H4 O19 2.9000 . 4_454 no
    H6 H21A 2.3700 . . no
    H6 O30 2.6000 . 1_565 no
    H6 O19 2.7100 . 3_666 no
    H8 O24 2.5000 . 2_655 no
    H9 H21B 2.4700 . . no
    H9 O12 2.6600 . . no
    H11A H4 2.3700 . . no
    H11A O25 2.2200 . 4_554 no
    H11A C21 2.9200 . 4_554 no
    H11B O22 2.4600 . 2_655 no
    H11B H1 2.4600 . . no
    H12 C13 2.8700 . 2_645 no
    H12 C14 2.9200 . 2_645 no
    H12 O18 2.3000 . 2_645 no
    H12 O20 2.1600 . 2_645 no
    H21A Cr1 3.4100 . 3_666 no
    H21A O16 2.7200 . 3_666 no
    H21A O13 2.3100 . 3_666 no
    H21A H6 2.3700 . . no
    H21B H9 2.4700 . . no
    H21B O11 2.4200 . 1_455 no
    H22 O30 2.0500 . 1_565 no
    H22 C23 2.9700 . 1_565 no
    H22 O28 2.3800 . 1_565 no
    H22 C24 2.8100 . 1_565 no
    H111 C21 2.86(2) . 1_655 no
    H111 C22 2.93(2) . 1_655 no
    H111 O29 2.19(2) . 1_655 no
    H111 O27 2.30(3) . 1_655 no
    H112 O27 1.85(2) . . no
    H112 C12 3.04(2) . . no
    H112 C22 2.88(2) . . no
    H121 O20 1.846(14) . 2_645 no
    H121 C13 2.667(16) . 2_645 no
    H122 O30 2.74(2) . 3_656 no
    H122 C24 2.648(18) . 3_656 no
    H122 O19 2.88(3) . . no
    H122 O23 1.937(18) . 3_656 no
    H211 C14 2.594(17) . 3_766 no
    H211 O29 2.63(3) . 1_655 no
    H211 O18 1.946(15) . 3_766 no
    H211 O16 2.69(2) . 3_766 no
    H212 O28 1.781(13) . 2_655 no
    H212 C23 2.660(15) . 2_655 no
    H221 C11 2.93(2) . 1_455 no
    H221 C21 3.09(2) . . no
    H221 O17 1.85(2) . 1_455 no
    H222 C12 2.722(18) . . no
    H222 O17 2.73(3) . . no
    H222 O19 1.852(18) . . no
loop_
    _geom_angle_atom_site_label_1
    _geom_angle_atom_site_label_2
    _geom_angle_atom_site_label_3
    _geom_angle_site_symmetry_1
    _geom_angle_site_symmetry_2
    _geom_angle_site_symmetry_3
    _geom_angle
    _geom_angle_publ_flag
    O11 Cr1 O12 . . . 179.21(7) no
    O11 Cr1 O13 . . . 90.88(7) no
    O11 Cr1 O14 . . . 90.04(7) no
    O11 Cr1 O15 . . . 91.10(7) no
    O11 Cr1 O16 . . . 89.04(7) no
    O12 Cr1 O13 . . . 89.69(7) no
    O12 Cr1 O14 . . . 90.58(7) no
    O12 Cr1 O15 . . . 88.30(7) no
    O12 Cr1 O16 . . . 90.37(7) no
    O13 Cr1 O14 . . . 83.46(7) no
    O13 Cr1 O15 . . . 175.36(7) no
    O13 Cr1 O16 . . . 92.68(7) no
    O14 Cr1 O15 . . . 100.73(7) no
    O14 Cr1 O16 . . . 176.02(7) no
    O15 Cr1 O16 . . . 83.16(7) no
    O23 Cr2 O24 . . . 83.29(7) no
    O23 Cr2 O25 . . . 92.38(7) no
    O23 Cr2 O26 . . . 175.27(7) no
    O24 Cr2 O25 . . . 174.57(7) no
    O24 Cr2 O26 . . . 101.13(7) no
    O25 Cr2 O26 . . . 83.30(7) no
    O22 Cr2 O24 . . . 91.32(7) no
    O21 Cr2 O22 . . . 178.47(8) no
    O21 Cr2 O23 . . . 92.00(7) no
    O21 Cr2 O24 . . . 87.24(7) no
    O21 Cr2 O25 . . . 89.64(7) no
    O21 Cr2 O26 . . . 89.90(7) no
    O22 Cr2 O23 . . . 87.31(7) no
    O22 Cr2 O25 . . . 91.75(7) no
    O22 Cr2 O26 . . . 90.89(7) no
    Cr1 O13 C12 . . . 114.70(15) no
    Cr1 O14 C11 . . . 113.24(15) no
    Cr1 O15 C13 . . . 113.39(15) no
    Cr1 O16 C14 . . . 114.63(15) no
    Cr1 O11 H211 . . . 111(2) no
    H111 O11 H211 . . . 111(3) no
    Cr1 O11 H111 . . . 109.4(18) no
    H112 O12 H212 . . . 110(3) no
    Cr1 O12 H212 . . . 115(2) no
    Cr1 O12 H112 . . . 112.8(16) no
    Cr2 O23 C24 . . . 113.81(15) no
    Cr2 O24 C23 . . . 113.37(14) no
    Cr2 O25 C21 . . . 114.67(15) no
    Cr2 O26 C22 . . . 112.90(16) no
    H121 O21 H221 . . . 113(3) no
    Cr2 O21 H221 . . . 115.6(16) no
    Cr2 O21 H121 . . . 111(2) no
    H122 O22 H222 . . . 109(2) no
    Cr2 O22 H122 . . . 113(2) no
    Cr2 O22 H222 . . . 112.0(18) no
    C3 N12 C4 . . . 124.8(3) no
    H11A N11 H11B . . . 120.00 no
    C5 N11 H11A . . . 120.00 no
    C5 N11 H11B . . . 120.00 no
    C4 N12 H12 . . . 118.00 no
    C3 N12 H12 . . . 118.00 no
    C6 N22 C7 . . . 124.7(3) no
    C10 N21 H21B . . . 120.00 no
    H21A N21 H21B . . . 120.00 no
    C10 N21 H21A . . . 120.00 no
    C7 N22 H22 . . . 118.00 no
    C6 N22 H22 . . . 118.00 no
    O17 C11 C12 . . . 119.7(2) no
    O14 C11 O17 . . . 125.6(2) no
    O14 C11 C12 . . . 114.8(2) no
    O13 C12 C11 . . . 113.8(2) no
    O19 C12 C11 . . . 121.9(2) no
    O13 C12 O19 . . . 124.3(2) no
    O15 C13 C14 . . . 114.7(2) no
    O15 C13 O20 . . . 125.7(2) no
    O20 C13 C14 . . . 119.6(2) no
    O16 C14 C13 . . . 113.9(2) no
    O16 C14 O18 . . . 125.2(2) no
    O18 C14 C13 . . . 120.9(2) no
    O25 C21 C22 . . . 113.7(2) no
    O25 C21 O29 . . . 124.9(2) no
    O29 C21 C22 . . . 121.4(2) no
    O27 C22 C21 . . . 118.4(2) no
    O26 C22 O27 . . . 126.3(2) no
    O26 C22 C21 . . . 115.4(2) no
    O28 C23 C24 . . . 118.6(2) no
    O24 C23 C24 . . . 114.7(2) no
    O24 C23 O28 . . . 126.7(2) no
    O23 C24 C23 . . . 114.6(2) no
    O23 C24 O30 . . . 124.5(2) no
    O30 C24 C23 . . . 120.9(2) no
    C2 C1 C5 . . . 121.4(3) no
    C1 C2 C3 . . . 121.4(3) no
    N12 C3 C2 . . . 116.4(3) no
    N12 C4 C5 . . . 120.5(3) no
    C1 C5 C4 . . . 115.5(3) no
    N11 C5 C1 . . . 123.8(3) no
    N11 C5 C4 . . . 120.8(3) no
    C2 C1 H1 . . . 119.00 no
    C5 C1 H1 . . . 119.00 no
    C1 C2 H2 . . . 119.00 no
    C3 C2 H2 . . . 119.00 no
    C2 C3 H3 . . . 122.00 no
    N12 C3 H3 . . . 122.00 no
    C5 C4 H4 . . . 120.00 no
    N12 C4 H4 . . . 120.00 no
    N22 C6 C10 . . . 119.9(3) no
    N22 C7 C8 . . . 117.5(3) no
    C7 C8 C9 . . . 120.2(3) no
    C8 C9 C10 . . . 121.7(3) no
    N21 C10 C9 . . . 123.9(3) no
    C6 C10 C9 . . . 115.9(3) no
    N21 C10 C6 . . . 120.2(3) no
    N22 C6 H6 . . . 120.00 no
    C10 C6 H6 . . . 120.00 no
    N22 C7 H7 . . . 121.00 no
    C8 C7 H7 . . . 121.00 no
    C7 C8 H8 . . . 120.00 no
    C9 C8 H8 . . . 120.00 no
    C8 C9 H9 . . . 119.00 no
    C10 C9 H9 . . . 119.00 no
loop_
    _geom_torsion_atom_site_label_1
    _geom_torsion_atom_site_label_2
    _geom_torsion_atom_site_label_3
    _geom_torsion_atom_site_label_4
    _geom_torsion_site_symmetry_1
    _geom_torsion_site_symmetry_2
    _geom_torsion_site_symmetry_3
    _geom_torsion_site_symmetry_4
    _geom_torsion
    _geom_torsion_publ_flag
    O11 Cr1 O13 C12 . . . . -91.40(16) no
    O12 Cr1 O13 C12 . . . . 89.16(16) no
    O14 Cr1 O13 C12 . . . . -1.46(16) no
    O16 Cr1 O13 C12 . . . . 179.52(16) no
    O11 Cr1 O14 C11 . . . . 92.22(16) no
    O12 Cr1 O14 C11 . . . . -88.28(16) no
    O13 Cr1 O14 C11 . . . . 1.34(16) no
    O15 Cr1 O14 C11 . . . . -176.66(15) no
    O11 Cr1 O15 C13 . . . . -91.84(16) no
    O12 Cr1 O15 C13 . . . . 87.64(16) no
    O14 Cr1 O15 C13 . . . . 177.91(15) no
    O16 Cr1 O15 C13 . . . . -2.94(16) no
    O11 Cr1 O16 C14 . . . . 91.27(16) no
    O12 Cr1 O16 C14 . . . . -88.20(16) no
    O13 Cr1 O16 C14 . . . . -177.90(16) no
    O15 Cr1 O16 C14 . . . . 0.05(16) no
    O25 Cr2 O26 C22 . . . . -1.51(16) no
    O21 Cr2 O23 C24 . . . . 85.88(16) no
    O22 Cr2 O23 C24 . . . . -92.75(16) no
    O24 Cr2 O23 C24 . . . . -1.11(15) no
    O25 Cr2 O23 C24 . . . . 175.60(16) no
    O21 Cr2 O24 C23 . . . . -88.89(16) no
    O22 Cr2 O24 C23 . . . . 90.59(16) no
    O23 Cr2 O24 C23 . . . . 3.45(15) no
    O26 Cr2 O24 C23 . . . . -178.25(15) no
    O21 Cr2 O25 C21 . . . . -89.89(16) no
    O22 Cr2 O25 C21 . . . . 90.74(16) no
    O23 Cr2 O25 C21 . . . . 178.12(16) no
    O26 Cr2 O25 C21 . . . . 0.05(17) no
    O21 Cr2 O26 C22 . . . . 88.14(17) no
    O22 Cr2 O26 C22 . . . . -93.17(17) no
    O24 Cr2 O26 C22 . . . . 175.31(16) no
    Cr1 O13 C12 C11 . . . . 1.3(2) no
    Cr1 O13 C12 O19 . . . . -179.2(2) no
    Cr1 O14 C11 C12 . . . . -1.0(2) no
    Cr1 O14 C11 O17 . . . . 179.8(2) no
    Cr1 O15 C13 O20 . . . . -175.2(2) no
    Cr1 O15 C13 C14 . . . . 4.8(2) no
    Cr1 O16 C14 C13 . . . . 2.4(2) no
    Cr1 O16 C14 O18 . . . . -177.6(2) no
    Cr2 O23 C24 C23 . . . . -1.1(2) no
    Cr2 O23 C24 O30 . . . . 178.4(2) no
    Cr2 O24 C23 O28 . . . . 175.3(2) no
    Cr2 O24 C23 C24 . . . . -4.8(2) no
    Cr2 O25 C21 C22 . . . . 1.2(2) no
    Cr2 O25 C21 O29 . . . . 179.8(2) no
    Cr2 O26 C22 C21 . . . . 2.5(3) no
    Cr2 O26 C22 O27 . . . . -177.3(2) no
    C3 N12 C4 C5 . . . . 0.1(5) no
    C4 N12 C3 C2 . . . . -1.2(5) no
    C7 N22 C6 C10 . . . . 0.1(5) no
    C6 N22 C7 C8 . . . . -0.3(5) no
    O17 C11 C12 O19 . . . . -0.5(4) no
    O14 C11 C12 O13 . . . . -0.2(3) no
    O17 C11 C12 O13 . . . . 179.1(2) no
    O14 C11 C12 O19 . . . . -179.7(2) no
    O15 C13 C14 O18 . . . . 175.1(2) no
    O20 C13 C14 O18 . . . . -4.9(4) no
    O15 C13 C14 O16 . . . . -4.9(3) no
    O20 C13 C14 O16 . . . . 175.1(2) no
    O25 C21 C22 O26 . . . . -2.5(3) no
    O29 C21 C22 O26 . . . . 178.8(2) no
    O29 C21 C22 O27 . . . . -1.4(4) no
    O25 C21 C22 O27 . . . . 177.2(2) no
    O28 C23 C24 O30 . . . . 4.4(4) no
    O28 C23 C24 O23 . . . . -176.1(2) no
    O24 C23 C24 O30 . . . . -175.5(2) no
    O24 C23 C24 O23 . . . . 4.0(3) no
    C5 C1 C2 C3 . . . . -1.5(5) no
    C2 C1 C5 C4 . . . . 0.3(5) no
    C2 C1 C5 N11 . . . . -179.2(3) no
    C1 C2 C3 N12 . . . . 1.9(5) no
    N12 C4 C5 N11 . . . . 179.9(3) no
    N12 C4 C5 C1 . . . . 0.4(4) no
    N22 C6 C10 N21 . . . . 180.0(3) no
    N22 C6 C10 C9 . . . . 0.5(4) no
    N22 C7 C8 C9 . . . . -0.1(5) no
    C7 C8 C9 C10 . . . . 0.8(5) no
    C8 C9 C10 N21 . . . . 179.6(3) no
    C8 C9 C10 C6 . . . . -1.0(5) no
loop_
    _geom_hbond_atom_site_label_D
    _geom_hbond_atom_site_label_H
    _geom_hbond_atom_site_label_A
    _geom_hbond_site_symmetry_A
    _geom_hbond_distance_DH
    _geom_hbond_distance_HA
    _geom_hbond_distance_DA
    _geom_hbond_angle_DHA
    _geom_hbond_publ_flag
    N11 H11A O25 4_554 0.8600 2.2200 3.047(4) 161.00 yes
    N11 H11B O22 2_655 0.8600 2.4600 3.139(4) 136.00 yes
    N12 H12 O18 2_645 0.8600 2.3000 2.998(3) 139.00 yes
    N12 H12 O20 2_645 0.8600 2.1600 2.896(3) 144.00 yes
    N21 H21A O13 3_666 0.8600 2.3100 3.142(3) 163.00 yes
    N21 H21B O11 1_455 0.8600 2.4200 3.201(4) 151.00 yes
    N22 H22 O28 1_565 0.8600 2.3800 3.121(3) 145.00 yes
    N22 H22 O30 1_565 0.8600 2.0500 2.755(3) 138.00 yes
    O11 H111 O27 1_655 0.84(3) 2.30(3) 3.103(3) 161(2) yes
    O11 H111 O29 1_655 0.84(3) 2.19(2) 2.749(3) 123(2) yes
    O11 H211 O18 3_766 0.835(13) 1.946(15) 2.777(3) 173(3) yes
    O12 H112 O27 . 0.84(2) 1.85(2) 2.684(3) 176(2) yes
    O12 H212 O28 2_655 0.843(11) 1.781(13) 2.619(2) 172(3) yes
    O21 H121 O20 2_645 0.837(15) 1.846(14) 2.682(3) 176(3) yes
    O21 H221 O17 1_455 0.84(2) 1.85(2) 2.681(3) 177.0(17) yes
    O22 H122 O23 3_656 0.848(16) 1.937(18) 2.780(2) 173(3) yes
    O22 H222 O19 . 0.84(2) 1.852(18) 2.646(3) 157(3) yes
data_global
_journal_date_recd_electronic     2012-05-11
_journal_date_accepted     2012-06-01
_journal_name_full     'Acta Crystallographica, Section E'
_journal_year     2012
_journal_volume     68
_journal_issue      7
_journal_page_first     m900
_journal_page_last     m901
_journal_paper_category     QM
_journal_paper_doi     10.1107/S1600536812025020
_journal_coeditor_code     VN2039
_publ_contact_author_name     'Miss. Ichraf Ch\'erif '
_publ_contact_author_address
;
  Laboratoire de Mat\'eriaux et Cristallochimie
  Facult\'e des Sciences, Universit\'e de Tunis El Manar,
  2092 El Manar Tunis, Tunisia
;
_publ_contact_author_email     'cherif.ichraf@yahoo.fr'
_publ_contact_author_fax     '216(1) 88 34 24'
_publ_contact_author_phone     '216(1) 88 22 00'
_publ_section_title
;
3-Aminopyridinium <i>trans</i>-diaquadioxalatochromate(III)
;
loop_
    _publ_author_name
    _publ_author_address
    'Ch\'erif, Ichraf'
;
  Laboratoire de Mat\'eriaux et Cristallochimie,
  Facult\'e des Sciences de Tunis,
  Universit\'e de Tunis El Manar,
  2092 Manar II Tunis, Tunisia
;
    'Zid, Mohamed Faouzi'
;
  Laboratoire de Mat\'eriaux et Cristallochimie,
  Facult\'e des Sciences de Tunis,
  Universit\'e de Tunis El Manar,
  2092 Manar II Tunis, Tunisia
;
    'El-Ghozzi, Malika'
;
  Clermont Universit\'e, Universit\'e Blaise Pascal,
  Institut de Chimie de Clermont-Ferrand, BP 10448,
  63000 Clermont-Ferrand, France
  CNRS, UMR 6296,
  ICCF, BP 80026, 63171 Aubi\`ere, France
;
    'Avignant, Daniel'
;
  Clermont Universit\'e, Universit\'e Blaise Pascal,
  Institut de Chimie de Clermont-Ferrand, BP 10448,
  63000 Clermont-Ferrand, France
  CNRS, UMR 6296,
  ICCF, BP 80026, 63171 Aubi\`ere, France
;
_iucr_refine_instructions_details
;
TITL ICCF1_1_0m in P2(1)/n
CELL 0.71073 7.3901 17.5862 20.9954 90 107.941 90
ZERR 8 0.0015 0.0043 0.005 0 0.011 0
LATT 1
SYMM -X,0.5+Y,0.5-Z
SFAC C H N O Cr
UNIT 72 88 16 80 8
DFIX 0.85 0.01 O11 H111 O11 H211
DANG 1.387 0.02 H111 H211
DFIX 0.85 0.01 O12 H112 O12 H212
DANG 1.387 0.02 H112 H212
DFIX 0.85 0.01 O21 H121 O21 H221
DANG 1.387 0.02 H121 H221
DFIX 0.85 0.01  O22 H122 O22 H222
DANG 1.387 0.02 H122 H222
L.S. 15
PLAN  20
TEMP 23
REM transformed to space group : P121/c1:b1
BOND$H
HTAB
fmap 2
acta
OMIT 1 -1 -1
OMIT 0 -1 -2
OMIT 0 0 -2
OMIT -1 -1 0
OMIT 0 -2 0
OMIT -1 -2 -1
OMIT 0 -2 -1
OMIT 1 -7 -1
OMIT -1 1 1
OMIT 0 1 2
OMIT 0 0 2
OMIT 0 2 0
OMIT 1 1 0
OMIT 2 0 2
OMIT -1 7 1
OMIT 0 2 1
OMIT -1 1 2
OMIT 1 2 1
REM <HKL>H:\iucr\vn2039\vn2039_shelxl.hkl</HKL>
WGHT    0.052200    1.156200
FVAR      10.00035
CR1   5    0.869911    0.396323    0.387432    11.00000    0.03061    0.01548 =
         0.01786    0.00029    0.01067   -0.00071
O11   4    1.147322    0.397350    0.442968    11.00000    0.03333    0.01988 =
         0.02514   -0.00153    0.00849    0.00270
H111  2    1.205138    0.361852    0.430259    11.00000   -1.50000
H211  2    1.159642    0.393893    0.483838    11.00000   -1.50000
O12   4    0.595452    0.396862    0.332270    11.00000    0.03255    0.02687 =
         0.02118    0.00253    0.01000   -0.00321
H112  2    0.530916    0.364447    0.344914    11.00000   -1.50000
H212  2    0.574611    0.393109    0.290591    11.00000   -1.50000
O13   4    0.807980    0.331730    0.452835    11.00000    0.03882    0.01955 =
         0.02112   -0.00099    0.01485   -0.00100
O14   4    0.907955    0.298641    0.347541    11.00000    0.03888    0.02308 =
         0.02530   -0.00231    0.01635   -0.00140
O15   4    0.920135    0.468535    0.322681    11.00000    0.03729    0.01996 =
         0.02273    0.00085    0.01440   -0.00001
O16   4    0.832306    0.489263    0.432567    11.00000    0.03832    0.02010 =
         0.02058   -0.00063    0.01416    0.00013
O17   4    0.886529    0.173864    0.364101    11.00000    0.04003    0.02335 =
         0.04960   -0.01044    0.01286    0.00208
O18   4    0.843073    0.614880    0.424154    11.00000    0.04889    0.01890 =
         0.02877   -0.00301    0.01284    0.00097
O19   4    0.777487    0.210934    0.476752    11.00000    0.05364    0.02255 =
         0.03241    0.00374    0.01478   -0.00832
O20   4    0.909456    0.592677    0.301721    11.00000    0.04592    0.02105 =
         0.02465    0.00409    0.01163   -0.00482
C11   1    0.873577    0.240774    0.379196    11.00000    0.02117    0.02568 =
         0.02682   -0.00323    0.00435   -0.00055
C12   1    0.813848    0.260197    0.441797    11.00000    0.02373    0.02025 =
         0.02240    0.00043    0.00412   -0.00132
C13   1    0.898431    0.537962    0.336339    11.00000    0.02323    0.02112 =
         0.02101    0.00024    0.00465   -0.00267
C14   1    0.854308    0.550747    0.403311    11.00000    0.02468    0.02064 =
         0.02044    0.00007    0.00299    0.00054
CR2   5    0.378738    0.073630    0.386675    11.00000    0.03171    0.01637 =
         0.01861    0.00100    0.01077    0.00061
O21   4    0.108402    0.073833    0.326825    11.00000    0.03345    0.02627 =
         0.02302   -0.00255    0.01021    0.00363
H121  2    0.103351    0.077200    0.286451    11.00000   -1.50000
H221  2    0.036010    0.104745    0.337200    11.00000   -1.50000
O22   4    0.650479    0.070892    0.445349    11.00000    0.03519    0.01785 =
         0.02468    0.00247    0.00919   -0.00153
H122  2    0.662842    0.055553    0.484765    11.00000   -1.50000
H222  2    0.704240    0.113188    0.446951    11.00000   -1.50000
O23   4    0.343297   -0.023041    0.427794    11.00000    0.03922    0.02003 =
         0.02119   -0.00038    0.01389   -0.00150
O24   4    0.437941    0.006378    0.319808    11.00000    0.03872    0.02580 =
         0.02076    0.00001    0.01568    0.00083
O25   4    0.302555    0.132469    0.452480    11.00000    0.03854    0.01972 =
         0.02332    0.00046    0.01330    0.00112
O26   4    0.417394    0.175230    0.352428    11.00000    0.03701    0.02472 =
         0.02732    0.00686    0.01377    0.00105
O27   4    0.377866    0.298021    0.373300    11.00000    0.03911    0.02060 =
         0.05392    0.01111    0.01140   -0.00148
O28   4    0.433833   -0.117265    0.294686    11.00000    0.04569    0.02668 =
         0.02311   -0.00560    0.01190    0.00634
O29   4    0.267598    0.251754    0.481395    11.00000    0.04945    0.02599 =
         0.03929   -0.00683    0.01682    0.00642
O30   4    0.357660   -0.147183    0.412327    11.00000    0.07223    0.01946 =
         0.03417    0.00059    0.02339   -0.00163
C21   1    0.309786    0.205092    0.445612    11.00000    0.02299    0.02197 =
         0.02746   -0.00102    0.00322    0.00166
C22   1    0.373824    0.229544    0.385420    11.00000    0.02325    0.02391 =
         0.02984    0.00527    0.00371    0.00075
C23   1    0.417799   -0.064590    0.330223    11.00000    0.02561    0.02439 =
         0.01678    0.00094    0.00452    0.00343
C24   1    0.368805   -0.082406    0.395004    11.00000    0.03115    0.01985 =
         0.02236   -0.00129    0.00771   -0.00015
N11   3    0.154432    0.415330    0.066760    11.00000    0.09129    0.04076 =
         0.06250   -0.00356    0.04084   -0.00574
AFIX   3
H11A  2    0.172532    0.395110    0.031910    11.00000   -1.20000
H11B  2    0.152032    0.464011    0.070410    11.00000   -1.20000
AFIX   0
N12   3    0.109842    0.249024    0.157463    11.00000    0.04576    0.03045 =
         0.05381   -0.00048    0.00996    0.00356
AFIX   3
H12   2    0.113142    0.200604    0.152403    11.00000   -1.20000
AFIX   0
C1    1    0.101068    0.399965    0.173775    11.00000    0.04653    0.03025 =
         0.04905   -0.01612    0.01542    0.00604
AFIX  43
H1    2    0.096663    0.452235    0.179852    11.00000   -1.20000
AFIX   0
C2    1    0.079494    0.352825    0.221425    11.00000    0.05722    0.05819 =
         0.04674   -0.00903    0.02386    0.00193
AFIX  43
H2    2    0.063569    0.373233    0.260213    11.00000   -1.20000
AFIX   0
C3    1    0.080486    0.275074    0.214000    11.00000    0.05144    0.04488 =
         0.04727   -0.00835    0.01220    0.00281
AFIX  43
H3    2    0.061949    0.242256    0.246165    11.00000   -1.20000
AFIX   0
C4    1    0.133823    0.292428    0.109449    11.00000    0.03217    0.03863 =
         0.04590   -0.02262    0.00629    0.00402
AFIX  43
H4    2    0.153198    0.270169    0.071897    11.00000   -1.20000
AFIX   0
C5    1    0.130326    0.371627    0.114597    11.00000    0.03745    0.03630 =
         0.04432    0.00046    0.01132    0.00084
N21   3    0.322146    0.564538    0.447502    11.00000    0.08652    0.04365 =
         0.06508    0.00711    0.04441   -0.00020
AFIX   3
H21A  2    0.307746    0.588698    0.481192    11.00000   -1.20000
H21B  2    0.317046    0.515698    0.446392    11.00000   -1.20000
AFIX   0
N22   3    0.390712    0.719898    0.347375    11.00000    0.04229    0.02876 =
         0.04835   -0.00171    0.01080   -0.00348
AFIX   3
H22   2    0.395212    0.768698    0.349895    11.00000   -1.20000
AFIX   0
C6    1    0.360512    0.681767    0.398226    11.00000    0.03487    0.03255 =
         0.04018   -0.01271    0.01138    0.00002
AFIX  43
H6    2    0.345019    0.708045    0.434634    11.00000   -1.20000
AFIX   0
C7    1    0.414068    0.688070    0.293594    11.00000    0.04719    0.05112 =
         0.03785    0.00329    0.01294   -0.00005
AFIX  43
H7    2    0.433995    0.717328    0.259465    11.00000   -1.20000
AFIX   0
C8    1    0.407848    0.609703    0.289822    11.00000    0.04489    0.05974 =
         0.03752   -0.02049    0.01690    0.00066
AFIX  43
H8    2    0.423595    0.585281    0.252596    11.00000   -1.20000
AFIX   0
C9    1    0.378943    0.568393    0.340066    11.00000    0.03875    0.02856 =
         0.05588   -0.01461    0.01404    0.00460
AFIX  43
H9    2    0.376666    0.515623    0.337029    11.00000   -1.20000
AFIX   0
C10   1    0.352296    0.602990    0.396657    11.00000    0.03068    0.03172 =
         0.04459   -0.00364    0.01432    0.00060
HKLF 4
REM  ICCF1_1_0m in P2(1)/n
REM R1 =  0.0388 for   4089 Fo > 4sig(Fo)  and  0.0654 for all   5865 data
REM    422 parameters refined using     12 restraints
END
WGHT      0.0520      1.1727
REM Highest difference peak  0.676,  deepest hole -0.419,  1-sigma level  0.078
Q1    1   0.1616  0.3307  0.0806  11.00000  0.05    0.68
Q2    1   0.0782  0.3150  0.1836  11.00000  0.05    0.61
Q3    1   0.1098  0.4383  0.1419  11.00000  0.05    0.60
Q4    1   0.4177 -0.0744  0.3671  11.00000  0.05    0.37
Q5    1   0.3237  0.6386  0.4333  11.00000  0.05    0.37
Q6    1   0.8664  0.5552  0.3691  11.00000  0.05    0.36
Q7    1   0.8353  0.2555  0.4090  11.00000  0.05    0.36
Q8    1   0.3708  0.5366  0.3788  11.00000  0.05    0.34
Q9    1   0.0026  0.2556  0.2295  11.00000  0.05    0.31
Q10   1   0.8516  0.6233  0.4003  11.00000  0.05    0.31
Q11   1   0.3514  0.2169  0.4194  11.00000  0.05    0.31
Q12   1   0.8310  0.5789  0.3075  11.00000  0.05    0.31
Q13   1   0.8912  0.5813  0.4345  11.00000  0.05    0.30
Q14   1   0.3116 -0.1801  0.3861  11.00000  0.05    0.29
Q15   1   0.3066  0.1177  0.4777  11.00000  0.05    0.29
Q16   1   0.1250  0.2593  0.2128  11.00000  0.05    0.29
Q17   1   0.4664  0.0380  0.3467  11.00000  0.05    0.28
Q18   1   0.3616  0.3222  0.3718  11.00000  0.05    0.28
Q19   1   0.3349  0.6955  0.4077  11.00000  0.05    0.27
Q20   1   0.4171 -0.1598  0.4055  11.00000  0.05    0.27
;
