# Supplementary material for: 3-Amino­pyridinium trans-diaqua­dioxalato­chromate(III)
Source: Acta Crystallogr Sect E Struct Rep Online. 2012 Jun 13;68(Pt 7):m900–1. doi: 10.1107/S1600536812025020 (PMC3393173; doi:10.1107/S1600536812025020)
Supplement: Supplementary file 2 [file e-68-0m900-Isup2.hkl]

# 
# h,k,l, Fc-squared, Fo-squared, sigma(Fo-squared) and status flag 
# 
data_I
_shelx_title ' ICCF1_1_0m in P2(1)/n' 
_shelx_refln_list_code          4 
_shelx_F_calc_maximum      385.19 
_exptl_crystal_F_000      1464.00 
_reflns_d_resolution_high  0.7690 
 
loop_ 
 _symmetry_equiv_pos_as_xyz 
 'x, y, z' 
 '-x, y+1/2, -z+1/2' 
 '-x, -y, -z' 
 'x, -y-1/2, z-1/2' 
 
_cell_length_a     7.3901 
_cell_length_b    17.5862 
_cell_length_c    20.9954 
_cell_angle_alpha  90.000 
_cell_angle_beta  107.941 
_cell_angle_gamma  90.000 
 
_shelx_F_squared_multiplier     1.000 
 
loop_ 
 _refln_index_h 
 _refln_index_k 
 _refln_index_l 
 _refln_F_squared_calc 
 _refln_F_squared_meas 
 _refln_F_squared_sigma 
 _refln_observed_status 
   1   0   0        3.89        0.00      6.44 o 
   2   0   0     1452.51     1435.23     21.80 o 
   3   0   0      928.18     1039.57     23.52 o 
   4   0   0   126778.41   132862.63   2260.36 o 
   5   0   0        0.50       -6.63     19.88 o 
   6   0   0      510.90      324.71     46.39 o 
   7   0   0      133.59      152.40     39.76 o 
   8   0   0     1909.87     1557.50    112.67 o 
   9   0   0        0.73       33.13     39.76 o 
   2   1   0     3861.72     4320.03     36.89 o 
   3   1   0      121.74      129.39      5.91 o 
   4   1   0     2771.05     2804.45     53.59 o 
   5   1   0       60.75       49.45     10.82 o 
   6   1   0       78.15       23.19     18.74 o 
   7   1   0       10.20        0.00     18.74 o 
   8   1   0       60.10       10.60     46.39 o 
   9   1   0        0.36       33.13     46.39 o 
   2   2   0     1886.64     2002.87     23.97 o 
   3   2   0      198.48      198.16     10.23 o 
   4   2   0     3214.83     3188.27     45.72 o 
   5   2   0       11.48        8.61      7.80 o 
   6   2   0      208.96      197.70     26.81 o 
   7   2   0        0.13       -1.47     20.70 o 
   8   2   0       29.41       59.64     39.76 o 
   9   2   0        1.00        6.63     39.76 o 
   1   3   0      282.94      318.33     16.20 o 
   2   3   0    28838.21    31476.66    389.05 o 
   3   3   0       66.11       93.78      5.57 o 
   4   3   0      456.41      459.04     12.57 o 
   5   3   0       10.48       19.88      6.72 o 
   6   3   0      410.01      369.88     26.23 o 
   7   3   0       20.52       26.51     33.13 o 
   8   3   0        5.14       13.25     33.13 o 
   9   3   0       29.93       59.64     46.39 o 
   0   4   0    16079.85    16077.18    561.63 o 
   1   4   0        8.71       11.93      5.16 o 
   2   4   0      324.73      351.18     13.25 o 
   3   4   0      743.19      731.35     19.76 o 
   4   4   0     6460.49     6371.01     58.85 o 
   5   4   0       17.52       16.31      7.65 o 
   6   4   0       64.45       92.02     14.77 o 
   7   4   0      512.46      536.75     72.89 o 
   8   4   0      292.60      258.43     59.64 o 
   1   5   0     1150.40     1192.83     29.83 o 
   2   5   0      871.90      976.63     48.35 o 
   3   5   0     2217.92     2129.18     60.64 o 
   4   5   0       78.23       61.00      7.62 o 
   5   5   0      137.44      144.66      8.89 o 
   6   5   0       10.38       11.93     13.25 o 
   7   5   0      794.82      722.32     79.52 o 
   8   5   0        7.32        0.00     39.76 o 
   0   6   0    63159.84    59157.46   1035.92 o 
   1   6   0      504.23      660.40     23.20 o 
   2   6   0      278.75      234.13     12.31 o 
   3   6   0       27.65       11.04      8.23 o 
   4   6   0    13946.33    13931.30    155.82 o 
   5   6   0        5.15        5.58      5.46 o 
   6   6   0       30.50      -13.25     26.51 o 
   7   6   0        6.99      -26.51     26.51 o 
   8   6   0     1981.03     1815.99    132.55 o 
   1   7   0     3152.48     3760.60     76.60 o 
   2   7   0     4301.31     4388.96     68.80 o 
   3   7   0     1120.60     1120.11     44.46 o 
   4   7   0     2613.62     2699.78     49.88 o 
   5   7   0       45.40       55.40      9.18 o 
   6   7   0      423.43      454.84     25.99 o 
   7   7   0       85.42       99.39     46.39 o 
   8   7   0      180.42      271.68     66.27 o 
   0   8   0      132.86      162.42     18.74 o 
   1   8   0     5326.60     4672.27     82.95 o 
   2   8   0      310.17      303.52     15.82 o 
   3   8   0     6534.15     6234.54     81.96 o 
   4   8   0     1680.75     1730.05     43.03 o 
   5   8   0     1278.33     1291.55     36.39 o 
   6   8   0      148.74      140.92     11.60 o 
   7   8   0     1157.64     1259.15    112.66 o 
   8   8   0      132.79       13.25     39.76 o 
   1   9   0        1.55        0.00      7.80 o 
   2   9   0      606.57      498.76     21.25 o 
   3   9   0      832.41      861.27     32.53 o 
   4   9   0       96.25       64.27     10.65 o 
   5   9   0      430.38      402.77     38.26 o 
   6   9   0      712.91      809.63     36.35 o 
   7   9   0        9.77       -6.63     39.76 o 
   8   9   0        5.40      -33.13     33.13 o 
   0  10   0    14508.63    14422.19    300.86 o 
   1  10   0      231.57      226.26     24.19 o 
   2  10   0      378.39      438.60     25.72 o 
   3  10   0     2763.17     2772.47     64.58 o 
   4  10   0     3769.77     3706.42     80.24 o 
   5  10   0        1.75       -2.21     10.53 o 
   6  10   0        0.42      -10.84     12.42 o 
   7  10   0      392.20      336.46     34.91 o 
   8  10   0       99.01       72.88     53.01 o 
   1  11   0     2222.78     2133.16     57.13 o 
   2  11   0        3.54       -2.95      8.68 o 
   3  11   0     3506.24     3419.20     68.10 o 
   4  11   0        0.39       19.10     10.35 o 
   5  11   0       17.72       17.67     15.30 o 
   6  11   0       25.28        4.42     20.70 o 
   7  11   0      974.24     1134.03     61.21 o 
   8  11   0        0.20      -39.76     39.76 o 
   0  12   0     3240.18     3344.98    142.55 o 
   1  12   0      519.31      477.88     37.67 o 
   2  12   0        0.97       -8.68      8.68 o 
   3  12   0        1.73        0.72      5.82 o 
   4  12   0     1084.58     1092.95     50.70 o 
   5  12   0      773.68      816.50     53.74 o 
   6  12   0        0.22       -6.63     20.70 o 
   7  12   0       82.94       54.59     28.49 o 
   1  13   0     2499.08     2662.29     97.48 o 
   2  13   0      844.91      849.65     38.39 o 
   3  13   0      562.16      623.16     19.41 o 
   4  13   0        8.73       13.25     19.13 o 
   5  13   0     2685.29     2781.87    105.38 o 
   6  13   0      122.86      119.27     31.81 o 
   7  13   0        0.87       24.70     23.01 o 
   0  14   0      156.26      231.92     46.39 o 
   1  14   0     7327.99     7605.68    138.85 o 
   2  14   0       37.12       18.25     13.86 o 
   3  14   0     6235.36     6225.32    132.23 o 
   4  14   0       59.58       56.33     21.44 o 
   5  14   0     1291.10     1364.09    109.35 o 
   6  14   0        2.27       16.57     29.82 o 
   7  14   0      825.47      993.33     66.17 o 
   1  15   0        3.16       -1.41     14.34 o 
   2  15   0       19.16       27.73     14.16 o 
   3  15   0     1530.80     1555.79     53.57 o 
   4  15   0        8.77       19.88     19.13 o 
   5  15   0        1.23      -16.57     23.43 o 
   6  15   0        2.17       13.25     28.11 o 
   0  16   0       21.14       19.88     33.13 o 
   1  16   0     2084.56     1952.77     71.17 o 
   2  16   0       22.10       22.94     17.55 o 
   3  16   0      237.46      281.10     32.63 o 
   4  16   0       43.43       26.51     21.44 o 
   5  16   0      294.39      192.40     39.76 o 
   6  16   0        1.24      -16.87     25.45 o 
   1  17   0     1682.29     1551.52     63.32 o 
   2  17   0      143.26      118.73     26.23 o 
   3  17   0      492.95      464.06     42.88 o 
   4  17   0       37.32      -20.48     25.45 o 
   5  17   0       75.11       53.01     32.80 o 
   6  17   0       15.90       13.25     39.76 o 
   0  18   0       18.44       17.23     22.05 o 
   1  18   0       88.22       53.69     26.71 o 
   2  18   0       20.05        1.95     20.18 o 
   3  18   0     1717.46     1657.91     73.71 o 
   4  18   0       16.53       -3.31     28.11 o 
   5  18   0       80.58       29.82     32.80 o 
   1  19   0      163.04      114.75     30.74 o 
   2  19   0      103.19      120.63     29.60 o 
   3  19   0      124.43      159.74     32.05 o 
   4  19   0        9.93        6.63     32.80 o 
   5  19   0        9.98       -6.63     46.39 o 
   0  20   0        0.02      -11.93     23.19 o 
   1  20   0     1889.24     1878.59     80.35 o 
   2  20   0       27.60       19.88     24.04 o 
   3  20   0     1610.03     1533.24    102.08 o 
   4  20   0       16.71        6.63     39.76 o 
   1  21   0      526.08      543.60     49.66 o 
   2  21   0       85.49       57.43     44.78 o 
   3  21   0      389.71      337.95     66.27 o 
   0  22   0     1494.17     1455.63     85.75 o 
   1  22   0      125.16       73.02     35.96 o 
   2  22   0       58.72        7.95     33.08 o 
  -9   1   1        2.17       -6.63     39.76 o 
  -8   1   1        3.97       28.31     25.45 o 
  -7   1   1       23.21       -5.80     36.45 o 
  -6   1   1        0.69       -4.73     15.90 o 
  -5   1   1      850.13      824.91     28.93 o 
  -4   1   1      618.85      683.66     31.04 o 
  -3   1   1        1.23        7.95      3.31 o 
  -2   1   1       27.61       24.38      3.83 o 
   0   1   1       69.37        0.00     23.43 o 
   1   1   1      606.49      428.12     39.97 o 
   2   1   1      614.91      663.10     10.28 o 
   3   1   1    52039.61    52575.23    388.97 o 
   4   1   1      353.41      345.76     12.38 o 
   5   1   1      125.39      141.68     15.16 o 
   6   1   1      531.98      518.24     42.17 o 
   7   1   1     1716.67     1678.69     77.23 o 
   8   1   1       14.22       26.51     25.45 o 
   9   1   1        1.06        3.31     28.11 o 
  -9   2   1       26.45       19.88     39.76 o 
  -8   2   1       85.18       92.76     39.76 o 
  -7   2   1     1505.58     1591.59     53.59 o 
  -6   2   1       82.42       99.01     17.09 o 
  -5   2   1        8.58        8.61      7.80 o 
  -4   2   1        4.17       -2.07      5.99 o 
  -3   2   1    18032.97    17456.40    169.03 o 
  -2   2   1      711.50      726.34     13.73 o 
   2   2   1       43.10       54.34      4.58 o 
   3   2   1      145.56      157.33      6.43 o 
   4   2   1       53.65       49.85      5.57 o 
   5   2   1     1862.94     1918.97     43.30 o 
   6   2   1       30.69       29.16     13.64 o 
   7   2   1        0.01        3.68     26.51 o 
   8   2   1        6.62      -30.19     33.13 o 
  -9   3   1        4.19       13.25     39.76 o 
  -8   3   1      150.38      165.66     53.01 o 
  -7   3   1        1.63       22.36     17.05 o 
  -6   3   1        3.39       -2.84      9.64 o 
  -5   3   1      813.28      809.39     23.84 o 
  -4   3   1     1149.19     1013.32     21.23 o 
  -3   3   1     3302.76     3391.66     37.41 o 
  -2   3   1       72.90       93.07      4.21 o 
  -1   3   1     9455.88     8857.57    342.90 o 
   0   3   1       29.13       15.80      3.61 o 
   1   3   1      221.47      195.42      8.68 o 
   2   3   1     1709.37     1921.58     26.84 o 
   3   3   1     2873.43     3390.94     37.15 o 
   4   3   1      245.15      221.21      7.04 o 
   5   3   1      480.64      544.96     33.17 o 
   6   3   1       90.79       72.88     17.18 o 
   7   3   1      357.39      300.06     39.76 o 
   8   3   1        3.35       19.88     39.76 o 
  -9   4   1       17.77       19.88     39.76 o 
  -8   4   1      136.14      185.54     59.64 o 
  -7   4   1     3015.94     2910.06    152.46 o 
  -6   4   1      158.61      155.13     13.39 o 
  -5   4   1      172.35      182.14     11.60 o 
  -4   4   1      650.00      608.97     12.66 o 
  -3   4   1     4125.94     3847.06     58.01 o 
  -2   4   1       52.45       90.39      7.26 o 
  -1   4   1     2744.74     2750.79     40.89 o 
   0   4   1     1156.47     1265.87     31.76 o 
   1   4   1      142.31      252.94     13.25 o 
   2   4   1       43.90       25.00      6.65 o 
   3   4   1       56.93       59.16      6.92 o 
   4   4   1      440.91      454.20     12.02 o 
   5   4   1       45.39       32.56      7.48 o 
   6   4   1       62.79       59.64     17.05 o 
   7   4   1        0.05       19.88     33.13 o 
   8   4   1       82.35       86.14     46.39 o 
  -9   5   1      667.35      821.70     99.40 o 
  -8   5   1      222.90      225.29     59.64 o 
  -7   5   1       17.37       66.27     39.76 o 
  -6   5   1       29.24       37.29     19.33 o 
  -5   5   1     4141.28     4049.40     52.60 o 
  -4   5   1      409.64      397.38     15.35 o 
  -3   5   1       17.56       39.39      5.68 o 
  -2   5   1      532.95      537.21     19.88 o 
  -1   5   1    15131.26    15745.66    184.19 o 
   0   5   1      712.39      879.66     33.49 o 
   1   5   1      113.00      138.20      9.94 o 
   2   5   1       50.18       57.58      6.82 o 
   3   5   1    16676.51    16858.57    199.19 o 
   4   5   1       60.67       58.87      6.89 o 
   5   5   1       25.96       28.43      6.60 o 
   6   5   1      134.04      114.94     12.57 o 
   7   5   1     3352.53     3168.68    165.73 o 
   8   5   1       21.61       33.13     39.76 o 
  -8   6   1      442.69      397.59     72.89 o 
  -7   6   1      514.56      503.61     72.89 o 
  -6   6   1      274.22      291.56     53.01 o 
  -5   6   1      146.68      144.52      8.57 o 
  -4   6   1     3004.45     2961.56     46.01 o 
  -3   6   1        1.11       11.60      4.56 o 
  -2   6   1       55.71       12.31      4.42 o 
  -1   6   1     2598.89     3174.29     51.44 o 
   0   6   1    10224.00     8924.73    129.70 o 
   1   6   1     1563.75     1921.94     43.09 o 
   2   6   1      839.24      667.87     20.75 o 
   3   6   1     1122.66     1156.07     26.97 o 
   4   6   1     1283.39     1273.65     26.55 o 
   5   6   1       17.26       11.33      6.60 o 
   6   6   1      474.93      484.80     45.55 o 
   7   6   1       60.36      112.64     46.39 o 
   8   6   1      171.98      212.04     59.64 o 
  -8   7   1      169.50      251.80     59.64 o 
  -7   7   1       26.40        0.00     33.13 o 
  -6   7   1       11.72       18.55      8.84 o 
  -5   7   1     1783.33     1798.59     37.55 o 
  -4   7   1     1837.46     1817.83     39.39 o 
  -3   7   1     1905.38     1894.36     44.66 o 
  -2   7   1     4004.37     4235.85     66.40 o 
   0   7   1     2048.13     1892.01     43.10 o 
   1   7   1       11.34        9.94      7.80 o 
   2   7   1      296.88      280.60     14.14 o 
   3   7   1      264.47      225.30     11.88 o 
   4   7   1        2.31        8.39      6.37 o 
   5   7   1      468.29      432.21     23.84 o 
   6   7   1       90.91       99.08     11.85 o 
   7   7   1     1073.58     1133.22    106.03 o 
   8   7   1       84.21       86.14     46.39 o 
  -8   8   1       26.58       39.76     46.39 o 
  -7   8   1     2298.09     2379.48    145.82 o 
  -6   8   1       84.80      104.09     12.00 o 
  -5   8   1      524.75      515.89     25.27 o 
  -4   8   1     1048.72     1109.23     34.20 o 
  -3   8   1    15066.67    14940.20    187.87 o 
  -2   8   1      593.70      644.53     23.02 o 
  -1   8   1      296.82      251.42     14.45 o 
   0   8   1       19.71       30.19      8.68 o 
   1   8   1     5756.73     4946.81     87.07 o 
   2   8   1       58.78       33.13      8.89 o 
   3   8   1       27.83       29.82      7.87 o 
   4   8   1       94.78       70.27     12.85 o 
   5   8   1     2887.54     3043.00     59.40 o 
   6   8   1      165.10      167.09     11.99 o 
   7   8   1       52.20       59.64     46.39 o 
   8   8   1       18.62      -13.25     39.76 o 
  -8   9   1      241.01      311.44     72.88 o 
  -7   9   1      348.18      205.42     59.64 o 
  -6   9   1      405.05      418.62     23.31 o 
  -5   9   1       13.24       20.18     11.63 o 
  -4   9   1     6243.97     6128.00    103.74 o 
  -3   9   1      236.99      296.42     28.70 o 
  -2   9   1     2158.96     2131.62     45.46 o 
  -1   9   1      479.70      541.56     21.50 o 
   0   9   1     7036.43     7076.25    116.97 o 
   1   9   1        0.04        0.00      7.80 o 
   2   9   1      140.93      113.99     12.31 o 
   3   9   1      601.75      624.38     22.90 o 
   4   9   1     4044.22     4008.27    118.35 o 
   5   9   1       68.81       94.78     18.17 o 
   6   9   1      559.13      583.12     42.17 o 
   7   9   1        6.77       -6.63     39.76 o 
   8   9   1      246.53      231.92     72.88 o 
  -8  10   1       93.57       59.64     53.01 o 
  -7  10   1      282.45      293.27     29.64 o 
  -6  10   1      119.02      148.53     31.89 o 
  -5  10   1      114.80       95.17     28.69 o 
  -4  10   1     5477.88     5367.25     94.36 o 
  -3  10   1      348.31      401.84     23.91 o 
  -2  10   1      183.12      102.82     18.87 o 
  -1  10   1     1087.11     1100.81     32.05 o 
   0  10   1    12429.83    12254.21    186.06 o 
   1  10   1      709.88      650.72     29.82 o 
   2  10   1     3603.14     3360.78     63.91 o 
   3  10   1        9.56       -1.77     10.53 o 
   4  10   1     1087.96     1051.35     31.81 o 
   5  10   1       12.77        5.68     11.25 o 
   6  10   1     1109.86     1107.70     59.65 o 
   7  10   1        0.94       -2.21     17.78 o 
   8  10   1       89.06       66.27     46.39 o 
  -8  11   1       81.55       79.51     59.64 o 
  -7  11   1        1.02        3.98     22.05 o 
  -6  11   1       50.98       39.76     16.95 o 
  -5  11   1      136.53      125.43     22.32 o 
  -4  11   1      555.40      558.66     25.52 o 
  -3  11   1      432.15      421.56     18.30 o 
  -2  11   1      199.66      273.60     32.52 o 
  -1  11   1     1846.44     1706.20     43.35 o 
   0  11   1     1660.83     1722.22     51.29 o 
   1  11   1        5.46       -0.88     10.53 o 
   2  11   1     1409.19     1429.14     45.11 o 
   3  11   1     1778.59     1752.29     64.10 o 
   4  11   1        0.21      -10.89     11.25 o 
   5  11   1      136.33      108.98     21.44 o 
   6  11   1      286.17      275.85     36.62 o 
   7  11   1      264.61      303.97     24.97 o 
  -7  12   1       24.90       31.81     26.51 o 
  -6  12   1      994.58     1189.96     76.21 o 
  -5  12   1        7.86       -9.57     26.51 o 
  -4  12   1     1710.74     1673.70     63.10 o 
  -3  12   1      340.94      387.12     22.15 o 
  -2  12   1     2164.15     2319.11     59.98 o 
  -1  12   1        1.92       -6.63      8.68 o 
   0  12   1     4387.86     4483.89     94.46 o 
   1  12   1      301.53      286.16     27.89 o 
   2  12   1      794.30      856.84     36.96 o 
   3  12   1       31.89       28.78      9.05 o 
   4  12   1     2688.04     2597.47     73.68 o 
   5  12   1       31.47       13.99     20.70 o 
   6  12   1      291.83      300.58     38.00 o 
   7  12   1        0.76       -2.04     22.35 o 
  -7  13   1        2.52        6.63     22.05 o 
  -6  13   1      978.20      985.53     62.10 o 
  -5  13   1      234.83      283.88     36.62 o 
  -4  13   1     3636.92     3841.05    105.67 o 
  -3  13   1       73.05       61.69     10.67 o 
  -2  13   1     5490.05     5721.73    110.41 o 
  -1  13   1      307.53      300.88     23.51 o 
   0  13   1     9950.36    10126.00    170.90 o 
   1  13   1       18.49       26.03     16.31 o 
   2  13   1     2372.78     2358.16     98.54 o 
   3  13   1      198.66      219.69     17.33 o 
   4  13   1     6675.78     6900.02    151.76 o 
   5  13   1       13.56       16.57     36.45 o 
   6  13   1      511.31      588.64    112.65 o 
   7  13   1       89.35       95.25     25.97 o 
  -7  14   1        6.00        4.82     43.07 o 
  -6  14   1        7.34       38.55     25.45 o 
  -5  14   1       10.99       -8.84     20.70 o 
  -4  14   1     1929.65     2077.04     73.92 o 
  -3  14   1      295.15      298.04     26.89 o 
  -2  14   1     1723.21     1836.40     68.88 o 
  -1  14   1        4.09        5.68     13.78 o 
   0  14   1       14.49       18.41     20.70 o 
   1  14   1     1049.84     1022.86     53.57 o 
   2  14   1        4.15        2.89     12.61 o 
   3  14   1       23.03       32.10     13.34 o 
   4  14   1     1010.99     1019.21     55.92 o 
   5  14   1       85.25       52.46     62.95 o 
   6  14   1      664.38      804.23     86.14 o 
   7  14   1        0.18       -6.12     28.10 o 
  -6  15   1        6.37       -6.63     23.43 o 
  -5  15   1       62.86       69.57     28.11 o 
  -4  15   1     1385.45     1408.10     66.44 o 
  -3  15   1       66.55       33.31     24.95 o 
  -2  15   1       43.47       51.57     17.24 o 
  -1  15   1      220.24      180.73     25.30 o 
   0  15   1     7310.42     7219.12    206.01 o 
   1  15   1        3.31        9.57     20.70 o 
   2  15   1     1896.14     1832.92     59.86 o 
   3  15   1      232.31      228.47     20.04 o 
   4  15   1     1033.58     1124.22     58.59 o 
   5  15   1       35.83       27.71     56.33 o 
   6  15   1      192.71      203.22     89.45 o 
  -6  16   1      224.63      191.89     39.62 o 
  -5  16   1       14.10       -4.42     26.96 o 
  -4  16   1        3.50       -5.07     20.18 o 
  -3  16   1        7.26        6.12     17.55 o 
  -2  16   1      127.13      115.28     25.83 o 
  -1  16   1       37.60       29.66     17.92 o 
   0  16   1      324.03      364.81     32.05 o 
   1  16   1       72.09       53.57     21.74 o 
   2  16   1       64.13        4.42     16.66 o 
   3  16   1       85.63       89.28     22.95 o 
   4  16   1      127.10      132.83     32.80 o 
   5  16   1        7.14       17.47     26.51 o 
   6  16   1       93.98       85.69     34.91 o 
  -6  17   1      450.64      473.13     82.83 o 
  -5  17   1      112.37      154.50     39.62 o 
  -4  17   1     1069.04      881.09    106.03 o 
  -3  17   1       52.65       38.95     22.31 o 
  -2  17   1     2035.93     1947.99     74.13 o 
  -1  17   1        0.06       -8.52     15.67 o 
   0  17   1      540.42      492.20     37.74 o 
   1  17   1       16.98       10.75     18.36 o 
   2  17   1      288.16      265.59     33.00 o 
   3  17   1        0.02       29.82     21.44 o 
   4  17   1      881.61      767.69     63.13 o 
   5  17   1        3.11        5.42     25.45 o 
  -5  18   1        0.08       19.88     32.80 o 
  -4  18   1     2900.07     2849.25    119.45 o 
  -3  18   1       31.44       63.48     25.30 o 
  -2  18   1      505.88      490.62     41.74 o 
  -1  18   1      100.51       71.97     24.03 o 
   0  18   1     3149.25     2981.18     91.54 o 
   1  18   1      557.41      512.17     34.44 o 
   2  18   1     1121.34     1113.38     60.44 o 
   3  18   1       21.13       25.76     22.31 o 
   4  18   1      587.04      592.83     58.43 o 
   5  18   1       17.12       19.88     39.76 o 
  -5  19   1        9.32        0.00     39.76 o 
  -4  19   1     3732.69     3536.11    321.50 o 
  -3  19   1       11.80       10.65     22.31 o 
  -2  19   1      677.77      639.38     50.60 o 
  -1  19   1        0.58       -5.19     18.36 o 
   0  19   1     4032.69     4065.71     95.60 o 
   1  19   1        0.68       -0.27     14.07 o 
   2  19   1      986.27     1042.66     69.77 o 
   3  19   1        2.22        6.75     22.31 o 
   4  19   1     1590.00     1725.99     95.98 o 
  -4  20   1      102.61      172.28     59.64 o 
  -3  20   1      507.78      509.13     49.44 o 
  -2  20   1        0.13        2.55     24.39 o 
  -1  20   1       20.39        3.71     22.95 o 
   0  20   1       87.40      110.96     23.26 o 
   1  20   1      186.48      114.23     30.89 o 
   2  20   1       64.02       73.80     28.07 o 
   3  20   1        1.11       -5.52     26.96 o 
   4  20   1       13.80       19.88     46.39 o 
  -3  21   1        0.90      -19.88     33.13 o 
  -2  21   1      161.99      201.25     36.72 o 
  -1  21   1      130.01      129.03     25.71 o 
   0  21   1     1506.52     1567.25     61.09 o 
   1  21   1        6.56      -11.01     22.95 o 
   2  21   1      429.13      458.36     47.40 o 
   3  21   1      129.86      172.28     59.64 o 
  -2  22   1      498.82      497.60     62.10 o 
  -1  22   1        0.63       24.72     30.10 o 
   0  22   1      978.48      839.51     61.08 o 
   1  22   1       34.32       29.71     28.07 o 
   2  22   1      397.65      454.10     60.07 o 
  -8   0   2        0.35      -11.04     20.70 o 
  -7   0   2        2.07      -19.88     19.88 o 
  -6   0   2      380.84      404.22     53.02 o 
  -5   0   2        1.11       -6.63     19.88 o 
  -4   0   2      503.10      636.19     46.39 o 
  -3   0   2       29.16       23.19      9.94 o 
  -2   0   2   128072.34   137679.97   2305.47 o 
  -1   0   2        0.85        1.66      3.31 o 
   1   0   2       87.03       33.13      4.69 o 
   3   0   2      145.49      120.52      8.12 o 
   4   0   2      154.09      191.07     11.63 o 
   5   0   2      426.74      490.37     53.02 o 
   6   0   2    28117.89    27928.17    745.29 o 
   7   0   2        4.60        6.63     33.13 o 
   8   0   2      118.58      192.16     53.01 o 
  -9   1   2        3.81        6.63     39.76 o 
  -8   1   2     1128.09     1095.67     67.83 o 
  -7   1   2       21.81       10.60     13.64 o 
  -6   1   2      681.96      695.82     44.33 o 
  -5   1   2       51.54       39.76      9.64 o 
  -4   1   2     2745.79     2529.05     37.49 o 
  -3   1   2      381.42      394.05     13.83 o 
  -2   1   2    14240.04    14607.06    132.64 o 
   1   1   2      306.05      174.70     13.26 o 
   2   1   2     3392.88     3488.68     50.06 o 
   3   1   2      409.86      420.47     10.64 o 
   4   1   2      368.55      343.34     14.95 o 
   5   1   2       27.85       39.16     13.92 o 
   6   1   2      193.31      194.67     30.19 o 
   7   1   2       80.43       63.86     26.51 o 
   8   1   2       43.35      -19.88     23.43 o 
  -9   2   2       21.79       86.14     46.39 o 
  -8   2   2      248.79      271.68     59.64 o 
  -7   2   2       31.53       18.22     17.05 o 
  -6   2   2      313.57      270.39     22.58 o 
  -5   2   2        0.35       -0.39      5.68 o 
  -4   2   2     2126.34     2026.76     33.45 o 
  -3   2   2        2.88        2.21      3.42 o 
  -2   2   2       43.71       80.44      3.94 o 
   1   2   2      528.57      483.29     12.92 o 
   2   2   2     1646.95     1733.50     24.57 o 
   3   2   2     1454.29     1455.92     19.99 o 
   4   2   2     1424.13     1399.72     19.53 o 
   5   2   2        3.25       -2.21      4.86 o 
   6   2   2      379.94      370.32     34.91 o 
   7   2   2       67.96       43.07     23.43 o 
   8   2   2        0.93       -9.94     23.43 o 
  -9   3   2       92.28       13.25     39.76 o 
  -8   3   2     1705.11     1736.41    125.92 o 
  -7   3   2      262.46      304.81     28.10 o 
  -6   3   2       67.53       61.58      9.26 o 
  -5   3   2       52.69       55.34      6.90 o 
  -4   3   2    18386.16    17064.70    206.69 o 
  -3   3   2       21.40       13.25      2.89 o 
  -2   3   2     2290.68     2103.50     25.52 o 
  -1   3   2      315.08      328.28     10.37 o 
   0   3   2      133.75       63.33      7.65 o 
   1   3   2       72.78       76.53      3.68 o 
   2   3   2       62.13       60.86      4.00 o 
   3   3   2      388.76      390.14     15.74 o 
   4   3   2      118.83      208.01      8.54 o 
   5   3   2       28.80       24.54      5.74 o 
   6   3   2      242.24      239.74     30.19 o 
   7   3   2       23.74       29.45     20.70 o 
   8   3   2      103.93      205.42     53.01 o 
  -9   4   2       99.43      145.78     59.64 o 
  -8   4   2       96.82       99.39     46.39 o 
  -7   4   2       42.53        0.00     26.51 o 
  -6   4   2       84.07       75.40     10.53 o 
  -5   4   2      865.76      869.20     26.79 o 
  -4   4   2     1660.07     1594.73     25.91 o 
  -3   4   2      137.18      147.47      6.70 o 
  -2   4   2      300.69      413.30     13.39 o 
  -1   4   2     1690.09     1879.13     28.79 o 
   0   4   2      171.97      170.46      7.95 o 
   1   4   2      537.54      570.11     15.91 o 
   2   4   2      139.85      123.18     11.70 o 
   3   4   2      509.51      477.65     13.78 o 
   4   4   2       39.67       33.53      4.17 o 
   5   4   2        7.78        5.28      3.97 o 
   6   4   2     1087.62     1089.84     55.65 o 
   7   4   2       70.38       26.51     33.13 o 
   8   4   2        1.97      -33.13     33.13 o 
  -9   5   2       47.35      106.02     53.01 o 
  -8   5   2      332.88      384.33     66.27 o 
  -7   5   2      794.87      848.23     86.14 o 
  -6   5   2      263.52      291.18     24.87 o 
  -5   5   2     1389.62     1408.24     31.07 o 
  -4   5   2     1075.73     1006.79     17.12 o 
  -3   5   2      814.50      761.28     18.74 o 
  -2   5   2        4.18        0.83      4.19 o 
  -1   5   2     3708.95     3659.98     54.44 o 
   0   5   2      179.62      176.95     15.31 o 
   1   5   2      113.43       98.66      7.95 o 
   2   5   2        1.53       -1.10      4.69 o 
   3   5   2     1840.65     1723.07     32.09 o 
   4   5   2      104.08      104.09      8.90 o 
   5   5   2      138.51      144.86      9.98 o 
   6   5   2       28.93       17.99     19.88 o 
   7   5   2      153.56      265.05     59.64 o 
   8   5   2       14.75      -13.25     33.13 o 
  -8   6   2       32.29        0.00     33.13 o 
  -7   6   2      362.47      404.21     66.27 o 
  -6   6   2     2369.80     2445.91    132.57 o 
  -5   6   2       13.33        0.00      6.29 o 
  -4   6   2        3.18       -5.84      5.84 o 
  -3   6   2      109.35      139.85     12.13 o 
  -2   6   2     2286.94     1771.57     29.55 o 
  -1   6   2      247.47      254.69     12.81 o 
   0   6   2      395.80      264.30     12.23 o 
   1   6   2      538.72      598.75     23.20 o 
   2   6   2     8682.98     7492.35     87.01 o 
   3   6   2        1.23        3.49      5.46 o 
   4   6   2       90.96       96.41      9.64 o 
   5   6   2        7.31        5.52      6.14 o 
   6   6   2     2959.30     3002.60     74.93 o 
   7   6   2       45.56       53.01     39.76 o 
   8   6   2       18.70       53.01     46.39 o 
  -8   7   2     1144.43      927.79     99.40 o 
  -7   7   2      878.85     1013.91     99.40 o 
  -6   7   2      662.10      543.39     66.27 o 
  -5   7   2      157.39      163.09     12.02 o 
  -4   7   2     4951.05     5203.74     71.47 o 
  -3   7   2      843.84      877.69     28.88 o 
  -2   7   2     8156.96     8729.58    101.66 o 
  -1   7   2     3526.16     3454.63     57.18 o 
   0   7   2      203.38      163.24     20.09 o 
   1   7   2     3399.19     3896.63     72.96 o 
   2   7   2      372.49      374.44     17.56 o 
   3   7   2       76.92       82.32      8.82 o 
   4   7   2       10.72        8.99      6.82 o 
   5   7   2       25.62       31.81      8.34 o 
   6   7   2      265.45      273.89     13.67 o 
   7   7   2      234.58      258.42     59.64 o 
   8   7   2      190.72      132.52     53.01 o 
  -8   8   2      210.43      231.92     66.27 o 
  -7   8   2      350.15      364.45     66.27 o 
  -6   8   2      333.12      350.96     25.05 o 
  -5   8   2     3145.28     3158.41     83.15 o 
  -4   8   2      486.61      519.06     24.69 o 
  -3   8   2     2961.11     3026.20     56.34 o 
  -2   8   2     2743.54     2851.43     52.74 o 
  -1   8   2    13916.79    13293.82    167.50 o 
   0   8   2       47.22       48.54      9.94 o 
   1   8   2     1619.87     1400.27     39.78 o 
   2   8   2       27.25       16.35      5.27 o 
   3   8   2     7245.82     7054.81     98.96 o 
   4   8   2      518.54      507.67     20.55 o 
   5   8   2      772.36      761.95     28.18 o 
   6   8   2      178.24      186.52     31.56 o 
   7   8   2     1222.92     1060.34    106.03 o 
   8   8   2       80.72      112.64     59.64 o 
  -8   9   2      672.86      801.82     99.40 o 
  -7   9   2        0.42       33.13     39.76 o 
  -6   9   2        2.97       -5.54      8.72 o 
  -5   9   2      130.95      144.97     15.29 o 
  -4   9   2     8834.38     8676.55    135.61 o 
  -3   9   2     1910.07     1883.80     37.00 o 
  -2   9   2       14.73        5.30      9.81 o 
  -1   9   2      689.15      690.40     24.64 o 
   0   9   2     9680.01     9473.97    148.59 o 
   1   9   2       25.50       26.95     10.53 o 
   2   9   2      197.19      188.89     12.73 o 
   3   9   2       36.58       23.86      8.57 o 
   4   9   2     1909.46     1854.38     39.32 o 
   5   9   2      137.08      153.71     18.00 o 
   6   9   2      113.22      111.94     18.90 o 
   7   9   2       34.22       12.52     23.19 o 
   8   9   2      190.97      324.69     72.88 o 
  -8  10   2      102.95      132.52     53.01 o 
  -7  10   2      218.52      212.04     59.64 o 
  -6  10   2       16.63        8.67     12.94 o 
  -5  10   2      512.11      485.64     24.22 o 
  -4  10   2       48.98       52.65     14.64 o 
  -3  10   2       56.31       47.59      8.95 o 
  -2  10   2     2139.79     2141.54     47.87 o 
  -1  10   2     6866.59     6854.18    102.75 o 
   0  10   2      329.09      395.12     25.55 o 
   1  10   2      185.91      189.98     18.00 o 
   2  10   2     4310.92     4072.95     92.85 o 
   3  10   2     1394.33     1475.12     34.53 o 
   4  10   2       76.88       77.93     11.88 o 
   5  10   2       31.26       42.60     16.31 o 
   6  10   2      886.57      866.35     53.93 o 
   7  10   2      163.88      128.92     28.10 o 
  -8  11   2       33.50       19.88     46.39 o 
  -7  11   2      716.38      781.25     50.17 o 
  -6  11   2       56.98       25.03     19.09 o 
  -5  11   2     1215.44     1250.92     53.30 o 
  -4  11   2       83.90       61.30     16.57 o 
  -3  11   2        7.12       -0.46      5.35 o 
  -2  11   2       93.19      111.47     15.51 o 
  -1  11   2     4675.82     4641.43     80.21 o 
   0  11   2       22.91       -9.94      9.94 o 
   1  11   2      627.53      550.64     29.82 o 
   2  11   2        1.17        0.74      8.68 o 
   3  11   2     2896.27     2779.31     59.16 o 
   4  11   2       68.56       64.64     14.45 o 
   5  11   2      377.58      426.34     39.62 o 
   6  11   2        0.18      -26.51     26.51 o 
   7  11   2       97.27      116.40     20.69 o 
  -7  12   2      152.04      182.92     66.27 o 
  -6  12   2      121.97      138.64     24.87 o 
  -5  12   2      372.45      350.55     39.62 o 
  -4  12   2        7.72        9.20     14.64 o 
  -3  12   2     1764.08     1850.16     42.53 o 
  -2  12   2      418.10      345.71     24.25 o 
  -1  12   2      555.69      464.93     26.89 o 
   0  12   2      152.93      165.61     16.25 o 
   1  12   2      181.12      183.76     22.96 o 
   2  12   2      593.12      570.75     27.57 o 
   3  12   2     1268.06     1249.72     34.84 o 
   4  12   2       46.13       31.48     16.57 o 
   5  12   2       82.21       95.52     26.96 o 
   6  12   2      144.72      131.58     62.95 o 
   7  12   2      581.40      651.06     39.42 o 
  -7  13   2     1007.56     1107.58     62.20 o 
  -6  13   2       15.88        2.95     20.70 o 
  -5  13   2      191.28      155.62     30.19 o 
  -4  13   2      793.10      752.44     38.85 o 
  -3  13   2     7622.72     7706.17    114.24 o 
  -2  13   2        7.69       -0.99     12.43 o 
  -1  13   2      539.20      582.33     31.03 o 
   0  13   2     2622.86     2696.26     59.60 o 
   1  13   2     2406.16     2554.13     80.38 o 
   2  13   2       68.48       51.53     19.13 o 
   3  13   2     2684.57     2598.78     70.24 o 
   4  13   2      755.49      760.38     45.92 o 
   5  13   2      119.91      176.10     34.91 o 
   6  13   2       34.21       59.64     30.19 o 
   7  13   2     1563.98     1625.45     62.98 o 
  -7  14   2      793.96      753.98     69.59 o 
  -6  14   2        0.04        6.63     23.43 o 
  -5  14   2     1395.56     1418.08     77.21 o 
  -4  14   2       12.66       20.39     17.55 o 
  -3  14   2     2859.76     2911.03     75.14 o 
  -2  14   2       70.59      120.19     20.11 o 
  -1  14   2    11201.50    11414.81    214.67 o 
   0  14   2      196.58      216.57     23.31 o 
   1  14   2     3876.95     4128.06    170.96 o 
   2  14   2      175.26      229.66     36.35 o 
   3  14   2     8802.84     8960.04    130.44 o 
   4  14   2       17.13       17.73     18.36 o 
   5  14   2     1081.42     1163.26     72.52 o 
   6  14   2       79.99      106.94     39.76 o 
  -7  15   2       11.67        3.87     26.96 o 
  -6  15   2       15.18       -9.94     23.43 o 
  -5  15   2       50.79       31.33     25.45 o 
  -4  15   2        0.42      -12.74     17.55 o 
  -3  15   2       15.44       14.20     16.31 o 
  -2  15   2       10.04        7.91     12.61 o 
  -1  15   2     2024.38     2032.09     68.21 o 
   0  15   2      105.12       94.97     19.29 o 
   1  15   2      195.91      154.62     38.53 o 
   2  15   2        0.75       -1.53     15.09 o 
   3  15   2      113.78      130.75     26.23 o 
   4  15   2       76.18      146.68     29.16 o 
   5  15   2      298.78      316.15     44.33 o 
   6  15   2        5.71       -3.31     28.11 o 
  -6  16   2       11.12       -3.61     25.45 o 
  -5  16   2      569.05      580.25     56.23 o 
  -4  16   2        1.30       10.52     20.18 o 
  -3  16   2      395.83      329.47     34.01 o 
  -2  16   2       21.45       29.62     16.06 o 
  -1  16   2       87.55       58.47     25.27 o 
   0  16   2       80.04       48.94     17.55 o 
   1  16   2     1383.20     1252.37     50.29 o 
   2  16   2       32.27       68.52     19.92 o 
   3  16   2     1581.32     1505.40     67.08 o 
   4  16   2        3.17      -39.76     39.76 o 
   5  16   2       12.91       -9.94     28.11 o 
   6  16   2       28.42       10.70     33.13 o 
  -6  17   2       39.46       17.99     36.45 o 
  -5  17   2      610.71      770.75     65.60 o 
  -4  17   2       37.03       -3.01     25.45 o 
  -3  17   2      709.17      624.09     46.75 o 
  -2  17   2       18.32       22.83     18.90 o 
  -1  17   2      620.70      659.55     52.38 o 
   0  17   2      131.60      122.61     24.83 o 
   1  17   2     1515.77     1449.63     57.87 o 
   2  17   2        0.03      -13.16     13.16 o 
   3  17   2     1497.02     1531.80     69.68 o 
   4  17   2       88.14       82.82     32.80 o 
   5  17   2       18.28       13.25     28.11 o 
  -5  18   2     1027.80     1129.37     82.83 o 
  -4  18   2       36.55       36.92     43.07 o 
  -3  18   2      266.79      191.94     37.54 o 
  -2  18   2        0.12       12.01     21.44 o 
  -1  18   2     3598.10     3558.41    105.36 o 
   0  18   2       24.52       22.72     19.29 o 
   1  18   2        1.40       16.82     15.09 o 
   2  18   2        0.24      -13.89     15.09 o 
   3  18   2      472.88      402.30     54.22 o 
   4  18   2        8.47        6.63     46.39 o 
   5  18   2      411.94      344.58     72.89 o 
  -5  19   2       13.62      -26.51     39.76 o 
  -4  19   2      308.86      271.02     46.86 o 
  -3  19   2      373.59      439.31     44.52 o 
  -2  19   2        0.09        2.42     22.31 o 
  -1  19   2      192.79      160.69     28.93 o 
   0  19   2      345.36      284.65     33.70 o 
   1  19   2       25.07       11.93     15.60 o 
   2  19   2        3.63      -15.74     21.44 o 
   3  19   2       81.10       32.13     26.93 o 
   4  19   2      110.76      132.52     53.01 o 
  -4  20   2       19.67       19.88     46.39 o 
  -3  20   2     1108.03     1043.78     65.30 o 
  -2  20   2       21.72       40.86     24.83 o 
  -1  20   2     2261.49     2021.30     82.70 o 
   0  20   2        2.38        5.10     20.36 o 
   1  20   2      965.53      915.68     57.50 o 
   2  20   2        0.30      -10.51     28.76 o 
   3  20   2     2481.51     2550.77    118.89 o 
   4  20   2       70.61       33.13     46.39 o 
  -3  21   2      345.11      417.46     72.89 o 
  -2  21   2       30.71       46.99     29.16 o 
  -1  21   2      293.49      271.95     39.92 o 
   0  21   2      368.03      388.51     42.62 o 
   1  21   2      420.48      459.54     45.71 o 
   2  21   2        0.94       12.32     25.42 o 
   3  21   2      354.46      291.56     66.27 o 
  -2  22   2      103.67       78.77     41.40 o 
  -1  22   2       29.81        8.72     27.62 o 
   0  22   2      197.02      151.32     35.63 o 
   1  22   2       57.88       30.29     28.93 o 
   2  22   2      635.60      713.27     69.84 o 
  -9   1   3       52.16       19.88     39.76 o 
  -8   1   3      113.05      108.57     30.19 o 
  -7   1   3       71.51       61.68     17.55 o 
  -6   1   3       85.99       50.80     15.30 o 
  -5   1   3      399.10      446.33     25.30 o 
  -4   1   3      152.74      154.95     21.27 o 
  -3   1   3      479.22      246.99      8.00 o 
  -2   1   3       39.28       72.68      5.40 o 
  -1   1   3     2724.26     1925.72    252.28 o 
   0   1   3        1.59        0.74      2.21 o 
   1   1   3    20069.14    19807.26    321.93 o 
   2   1   3      710.58      675.63     15.87 o 
   3   1   3     3639.39     3804.42     40.45 o 
   4   1   3      466.34      486.51     14.73 o 
   5   1   3     5064.52     4949.91     59.07 o 
   6   1   3      102.12       76.20     23.43 o 
   7   1   3      318.20      332.40     46.39 o 
   8   1   3      207.82      155.79     32.80 o 
  -9   2   3      461.21      384.33     72.89 o 
  -8   2   3      224.67      178.91     53.01 o 
  -7   2   3       40.92       38.10     17.05 o 
  -6   2   3      214.58      216.73     15.67 o 
  -5   2   3     2646.20     2608.19     37.78 o 
  -4   2   3     1614.55     1576.60     30.20 o 
  -3   2   3       79.11       71.27      6.37 o 
  -2   2   3        0.08        8.28      2.93 o 
  -1   2   3    52565.22    35789.97    459.06 o 
   0   2   3        2.16        2.95      2.21 o 
   1   2   3      341.80      340.94      7.69 o 
   2   2   3        1.87        7.95      2.76 o 
   3   2   3    39763.64    40830.91    358.74 o 
   4   2   3       45.95       36.11      8.73 o 
   5   2   3       86.46       94.95      9.79 o 
   6   2   3        2.02       18.41     43.07 o 
   7   2   3     2425.49     2508.75    271.75 o 
   8   2   3       10.83       13.25     28.11 o 
  -9   3   3      128.14       79.51     53.01 o 
  -8   3   3        0.08      -33.13     33.13 o 
  -7   3   3        4.10       -9.11     23.19 o 
  -6   3   3      120.98      129.33     10.18 o 
  -5   3   3       82.07       78.48     12.43 o 
  -4   3   3       96.83      110.79      9.06 o 
  -3   3   3      751.69      813.43     14.14 o 
  -2   3   3      122.16      107.45      4.72 o 
  -1   3   3     9725.98     9265.71     92.86 o 
   0   3   3      538.99      486.61     13.21 o 
   1   3   3     5472.96     6080.28     64.69 o 
   2   3   3      171.94      235.23     11.86 o 
   3   3   3      460.81      488.51     16.22 o 
   4   3   3      187.62      203.72     11.77 o 
   5   3   3     1020.34     1085.76     24.42 o 
   6   3   3       81.67       46.39     29.82 o 
   7   3   3       76.22       56.33     23.43 o 
   8   3   3        3.81        6.63     39.76 o 
  -9   4   3      574.31      550.00     86.14 o 
  -8   4   3       49.55       59.64     39.76 o 
  -7   4   3      100.82      106.02     46.39 o 
  -6   4   3       24.91       25.81      8.07 o 
  -5   4   3     9549.94     9696.05    154.69 o 
  -4   4   3     1069.92     1009.93     29.41 o 
  -3   4   3      691.83      611.86     12.39 o 
  -2   4   3        9.29       17.09      3.23 o 
  -1   4   3    22374.62    22644.55    200.44 o 
   0   4   3      451.80      510.98     10.02 o 
   1   4   3     1843.58     1836.21     27.14 o 
   2   4   3       72.25       82.16      4.93 o 
   3   4   3     5558.25     4887.94     53.14 o 
   4   4   3        4.04        1.41      3.77 o 
   5   4   3        1.06        6.34      5.09 o 
   6   4   3       69.02       43.32      9.26 o 
   7   4   3      433.52      351.21     59.64 o 
   8   4   3       17.16       26.51     39.76 o 
  -9   5   3      238.04      271.68     66.27 o 
  -8   5   3      123.92      139.15     53.01 o 
  -7   5   3     3859.00     3473.92    172.37 o 
  -6   5   3      197.90      200.18     14.16 o 
  -5   5   3      596.30      576.34     20.90 o 
  -4   5   3       56.00       84.80      6.19 o 
  -3   5   3     7303.24     7052.75     70.59 o 
  -2   5   3       48.73       50.61      7.59 o 
  -1   5   3      512.59      536.99     15.16 o 
   0   5   3      315.43      294.33     12.20 o 
   1   5   3      269.36      254.54     11.11 o 
   2   5   3       41.56       54.63      4.53 o 
   3   5   3       33.64       35.62      6.57 o 
   4   5   3       58.28       67.34      5.02 o 
   5   5   3      860.97      907.29     18.94 o 
   6   5   3       18.31        4.88      8.07 o 
   7   5   3       99.76       99.39     46.39 o 
   8   5   3       37.34        0.00     39.76 o 
  -9   6   3       36.33       66.27     46.39 o 
  -8   6   3     1025.01     1007.29     99.40 o 
  -7   6   3       35.63       -6.63     33.13 o 
  -6   6   3      510.20      535.47     38.00 o 
  -5   6   3     1496.80     1511.75     31.09 o 
  -4   6   3     4446.03     4588.96     62.44 o 
  -3   6   3      155.34      153.64     12.84 o 
  -2   6   3     1215.50     1133.24     23.60 o 
  -1   6   3       28.59        3.90      5.03 o 
   0   6   3     4653.03     4141.61     61.29 o 
   1   6   3     1415.02     1684.49     27.18 o 
   2   6   3     2215.91     2014.51     34.38 o 
   3   6   3        1.82       -4.31      4.31 o 
   4   6   3      941.35      928.88     24.18 o 
   5   6   3      203.13      212.61     13.30 o 
   6   6   3      416.16      466.13     17.13 o 
   7   6   3       30.15      -13.25     33.13 o 
   8   6   3      121.25       46.39     46.39 o 
  -8   7   3      209.38      357.82     72.88 o 
  -7   7   3      557.11      556.63     79.51 o 
  -6   7   3      378.11      397.59     59.64 o 
  -5   7   3        2.52       -1.06      7.40 o 
  -4   7   3      554.12      555.37     19.32 o 
  -3   7   3     4382.63     4377.74     65.23 o 
  -2   7   3     1737.95     1771.80     32.12 o 
  -1   7   3     2015.85     2349.08     55.23 o 
   0   7   3     1949.50     2292.25     41.09 o 
   1   7   3     1644.93     2387.39     44.51 o 
   2   7   3     1067.99     1071.53     19.46 o 
   3   7   3      108.40      121.95      9.82 o 
   4   7   3       25.88       13.25      7.00 o 
   5   7   3       72.51       70.22     10.75 o 
   6   7   3       83.90      129.66     19.96 o 
   7   7   3      251.46      271.68     59.64 o 
   8   7   3        6.77        0.00     39.76 o 
  -8   8   3      156.48       79.51     53.01 o 
  -7   8   3       49.79       39.76     39.76 o 
  -6   8   3      175.24      198.79     23.01 o 
  -5   8   3     5552.00     5702.94     85.97 o 
  -4   8   3     1439.60     1397.92     47.84 o 
  -3   8   3     2122.06     2152.84     37.56 o 
  -2   8   3     3425.96     3817.61     56.19 o 
  -1   8   3    35548.49    35973.48    411.34 o 
   0   8   3       57.38       39.47      7.95 o 
   1   8   3      252.16      220.47     12.73 o 
   2   8   3       72.77       79.33      5.41 o 
   3   8   3    10062.42    10030.41    122.45 o 
   4   8   3       26.02       24.10      8.48 o 
   5   8   3       12.17        0.78     10.35 o 
   6   8   3        7.01        8.60     14.34 o 
   7   8   3     2146.41     2309.07    119.30 o 
   8   8   3       29.59      -19.88     39.76 o 
  -8   9   3      113.95      112.64     53.01 o 
  -7   9   3        0.89       -6.63     33.13 o 
  -6   9   3      127.63      129.87     12.00 o 
  -5   9   3     1049.88     1162.91     58.01 o 
  -4   9   3     3390.93     3293.94     80.21 o 
  -3   9   3       49.00       80.81      9.37 o 
  -2   9   3     4777.72     4947.94     85.53 o 
  -1   9   3      748.02      908.96     39.87 o 
   0   9   3     6540.04     6620.12    115.81 o 
   1   9   3       66.53       70.58     18.84 o 
   2   9   3     1719.64     1723.77     37.39 o 
   3   9   3       13.53        7.05      7.84 o 
   4   9   3      130.08      145.64     12.94 o 
   5   9   3       39.04       79.65     13.73 o 
   6   9   3     1064.35     1134.18     47.27 o 
   7   9   3       36.90       55.42     23.01 o 
   8   9   3       34.03        6.63     39.76 o 
  -8  10   3      271.83      271.68     66.27 o 
  -7  10   3       11.12      -13.25     33.13 o 
  -6  10   3        5.48       -1.20     12.42 o 
  -5  10   3      730.67      721.98     28.80 o 
  -4  10   3     2304.35     2272.64     57.12 o 
  -3  10   3      604.56      583.38     26.53 o 
  -2  10   3     3419.98     3494.25     73.62 o 
  -1  10   3     1556.63     1512.87     42.26 o 
   0  10   3     2508.12     2274.28     48.09 o 
   1  10   3     1808.79     1936.45     67.93 o 
   2  10   3     3293.99     3097.79     62.38 o 
   3  10   3     1311.93     1358.32     31.17 o 
   4  10   3     2165.73     1945.61     50.29 o 
   5  10   3       14.87       23.19     16.31 o 
   6  10   3      200.19      238.02     37.61 o 
   7  10   3       85.75      120.01     19.28 o 
  -8  11   3       15.84       66.27     53.01 o 
  -7  11   3      234.89      231.92     66.27 o 
  -6  11   3      107.53      157.14     32.36 o 
  -5  11   3        1.24       -3.10     11.39 o 
  -4  11   3      417.76      449.35     27.23 o 
  -3  11   3      116.69       95.35     17.49 o 
  -2  11   3       55.15       40.54     15.53 o 
  -1  11   3      189.54      206.60     16.25 o 
   0  11   3      525.62      615.66     28.56 o 
   1  11   3      184.04      147.56     13.34 o 
   2  11   3      135.39      112.88     19.13 o 
   3  11   3       51.69       62.34     11.54 o 
   4  11   3      697.94      624.24     31.79 o 
   5  11   3       45.58       59.64     26.51 o 
   6  11   3        0.02        4.42     20.70 o 
   7  11   3       70.10       46.39     20.19 o 
  -8  12   3     1006.53      994.03    112.65 o 
  -7  12   3      157.68      152.40     59.64 o 
  -6  12   3      427.07      537.49     43.56 o 
  -5  12   3       36.37       21.05     15.51 o 
  -4  12   3     6654.94     6591.67    122.65 o 
  -3  12   3       74.71       67.96     14.09 o 
  -2  12   3      327.14      259.45     22.96 o 
  -1  12   3     1054.94     1107.05     46.88 o 
   0  12   3    11211.66    11393.46    158.13 o 
   1  12   3        2.69       -0.78      9.06 o 
   2  12   3      932.22      919.86     42.47 o 
   3  12   3      538.57      569.97     20.47 o 
   4  12   3     1933.51     1949.71     70.09 o 
   5  12   3       41.14       51.81     25.45 o 
   6  12   3      632.22      791.63     86.14 o 
   7  12   3       45.32       33.13     32.80 o 
  -7  13   3      123.02      133.01     28.10 o 
  -6  13   3      950.25      988.71     62.10 o 
  -5  13   3       72.47       74.37     29.33 o 
  -4  13   3     2777.37     2823.42     72.81 o 
  -3  13   3      465.34      444.65     22.05 o 
  -2  13   3     3133.69     3236.97     76.68 o 
  -1  13   3      370.48      378.66     26.03 o 
   0  13   3     8262.83     8281.87    139.10 o 
   1  13   3      134.59      117.39     15.03 o 
   2  13   3     4496.27     4689.78     92.07 o 
   3  13   3      220.23      217.39     15.48 o 
   4  13   3     1312.55     1310.42     58.59 o 
   5  13   3       13.46       -3.31     23.43 o 
   6  13   3     2491.85     2678.31    106.58 o 
   7  13   3       12.20       51.44     26.18 o 
  -7  14   3       26.56       56.58     28.10 o 
  -6  14   3      310.18      393.90     42.87 o 
  -5  14   3        6.12       16.57     23.43 o 
  -4  14   3       38.47       42.49     20.18 o 
  -3  14   3       12.15       14.81     15.51 o 
  -2  14   3     4725.16     4961.62    102.98 o 
  -1  14   3      557.78      614.93     39.78 o 
   0  14   3     2490.11     2465.76    104.64 o 
   1  14   3        1.22      -11.91     13.16 o 
   2  14   3       91.86      118.11     13.26 o 
   3  14   3     1039.50     1009.28     32.01 o 
   4  14   3       10.91        1.07     18.36 o 
   5  14   3       14.46        9.94     23.43 o 
   6  14   3      443.61      483.24     52.53 o 
  -7  15   3       36.20        5.52     26.96 o 
  -6  15   3        5.58        3.61     25.45 o 
  -5  15   3       42.47       70.84     30.19 o 
  -4  15   3      125.61      168.11     27.89 o 
  -3  15   3       76.04       59.64     19.88 o 
  -2  15   3      148.81      138.69     20.11 o 
  -1  15   3       92.76       50.97     17.55 o 
   0  15   3      494.45      545.14     48.84 o 
   1  15   3      100.12       98.17     18.90 o 
   2  15   3     2860.60     2921.01     54.18 o 
   3  15   3       10.72       -6.63     17.55 o 
   4  15   3     1289.14     1296.23     62.42 o 
   5  15   3       74.82       66.27     28.11 o 
   6  15   3      460.72      632.39     60.38 o 
  -6  16   3       74.78       30.58     33.13 o 
  -5  16   3        4.39        5.30     23.19 o 
  -4  16   3       14.14       29.99     20.91 o 
  -3  16   3       22.57        9.67     18.36 o 
  -2  16   3      385.89      424.41     35.11 o 
  -1  16   3       19.22       13.54     14.34 o 
   0  16   3      170.51      224.76     25.42 o 
   1  16   3       24.63       16.87     15.16 o 
   2  16   3        3.83        6.71     10.65 o 
   3  16   3       36.78       14.91     21.44 o 
   4  16   3       32.70       60.66     30.19 o 
   5  16   3       25.39        9.94     28.11 o 
   6  16   3       28.96       26.51     46.39 o 
  -6  17   3      140.70       84.37     34.91 o 
  -5  17   3        8.21        6.63     30.19 o 
  -4  17   3     1240.40     1147.07    109.35 o 
  -3  17   3      157.27      135.39     27.89 o 
  -2  17   3     1865.51     1808.41     71.17 o 
  -1  17   3       62.53       58.46     22.31 o 
   0  17   3     3142.18     3145.09     93.27 o 
   1  17   3        0.12       -2.84     15.67 o 
   2  17   3      648.22      617.76     34.24 o 
   3  17   3       34.13       16.60     22.31 o 
   4  17   3       92.28       81.72     34.91 o 
   5  17   3        1.06        6.63     28.11 o 
  -5  18   3       21.43       23.19     32.80 o 
  -4  18   3     2942.38     2854.31    119.45 o 
  -3  18   3        5.38        2.79     20.91 o 
  -2  18   3     2095.85     2051.24     78.98 o 
  -1  18   3       49.09       61.61     24.03 o 
   0  18   3     3122.96     3166.69     96.36 o 
   1  18   3      197.86      173.76     25.42 o 
   2  18   3     1080.47     1029.04     62.92 o 
   3  18   3      294.36      341.09     41.74 o 
   4  18   3     1202.07     1248.87     81.90 o 
   5  18   3        5.72       39.76     46.39 o 
  -5  19   3      169.24      198.79     66.27 o 
  -4  19   3      694.68      714.23     65.61 o 
  -3  19   3       36.41       -0.67     22.95 o 
  -2  19   3     3738.58     3519.39    109.16 o 
  -1  19   3        1.09      -19.13     19.13 o 
   0  19   3     1105.71     1124.57     58.58 o 
   1  19   3        7.92       33.13     22.31 o 
   2  19   3     2420.32     2468.13     93.50 o 
   3  19   3        3.09       14.65     26.88 o 
   4  19   3      513.08      609.64     86.14 o 
  -4  20   3        1.51       33.13     46.39 o 
  -3  20   3        4.04       -8.43     24.84 o 
  -2  20   3      100.64      122.78     29.60 o 
  -1  20   3      850.17      877.75     56.28 o 
   0  20   3        6.91        7.95     20.62 o 
   1  20   3        9.14       -6.18     20.62 o 
   2  20   3       57.95       72.62     28.74 o 
   3  20   3      342.53      198.80     59.64 o 
  -3  21   3        1.71       13.25     39.76 o 
  -2  21   3      207.00      241.09     38.72 o 
  -1  21   3       10.76       12.59     27.27 o 
   0  21   3      353.96      297.93     58.43 o 
   1  21   3       29.13       42.20     26.05 o 
   2  21   3      652.80      808.99     95.14 o 
   3  21   3       49.81      119.27     53.01 o 
  -2  22   3      139.68      100.13     41.40 o 
  -1  22   3       23.51        3.31     37.49 o 
   0  22   3     1604.21     1506.58     75.59 o 
   1  22   3        5.24       69.76     34.90 o 
  -8   0   4     1804.40     1924.94     81.11 o 
  -7   0   4      126.50      101.20     25.45 o 
  -6   0   4       40.27        9.47     26.51 o 
  -5   0   4      118.40      129.57     29.82 o 
  -4   0   4     5217.01     5289.00    119.56 o 
  -3   0   4       25.43       29.57      4.10 o 
  -2   0   4      294.09      340.54     11.25 o 
  -1   0   4      111.52       61.94     13.10 o 
   0   0   4   148370.36   150732.77   4196.60 o 
   1   0   4      262.89      268.93     11.03 o 
   2   0   4     6934.24     7193.68     94.31 o 
   3   0   4      238.40      290.90     14.32 o 
   4   0   4   119428.84   127371.30   1388.66 o 
   5   0   4       36.16       44.58     12.42 o 
   6   0   4       13.29        6.63     26.51 o 
   7   0   4      327.81      337.95     53.01 o 
   8   0   4     5252.14     4747.21    212.17 o 
  -8   1   4      177.07      142.65     22.95 o 
  -7   1   4        0.43       -8.84     11.48 o 
  -6   1   4     2425.08     2373.27     63.23 o 
  -5   1   4        7.10        7.45      8.48 o 
  -4   1   4     4274.35     4530.27     90.68 o 
  -3   1   4       22.36       17.81      3.31 o 
  -2   1   4     2442.06     2422.72     26.56 o 
  -1   1   4      656.97      647.62     22.73 o 
   0   1   4    21081.94    20625.96    194.32 o 
   1   1   4      192.03      173.80      6.23 o 
   2   1   4    11368.81    10628.16    108.81 o 
   3   1   4      308.90      314.18     11.93 o 
   4   1   4     2258.97     2343.01     60.27 o 
   5   1   4       58.63       65.34      9.22 o 
   6   1   4      718.60      691.48     46.86 o 
   7   1   4       18.92       25.30     25.45 o 
   8   1   4        8.33       36.45     28.11 o 
  -9   2   4      104.62       72.88     46.39 o 
  -8   2   4       19.20      -16.93     33.13 o 
  -7   2   4       59.02       67.00     20.70 o 
  -6   2   4      808.65      819.12     49.71 o 
  -5   2   4      263.41      246.04     14.77 o 
  -4   2   4      509.89      474.11     15.39 o 
  -3   2   4      181.66      183.17      8.03 o 
  -2   2   4     4492.38     4271.48     41.93 o 
  -1   2   4      296.11      196.16      9.50 o 
   0   2   4     1946.13     2229.63     40.96 o 
   1   2   4       30.53       52.62      5.99 o 
   2   2   4      146.55      209.17     11.23 o 
   3   2   4      195.49      231.91     10.30 o 
   4   2   4      138.14      151.84     21.11 o 
   5   2   4      114.03      133.82      9.83 o 
   6   2   4      626.87      582.13     20.72 o 
   7   2   4        0.07        0.00     23.43 o 
   8   2   4       18.57       31.93     25.45 o 
  -9   3   4       60.13       70.99     36.45 o 
  -8   3   4       57.52      -26.51     26.51 o 
  -7   3   4      159.90      132.52     22.06 o 
  -6   3   4     1296.13     1265.25     39.17 o 
  -5   3   4      529.32      541.01     18.87 o 
  -4   3   4     1399.55     1377.75     36.36 o 
  -3   3   4       32.76       22.83      4.00 o 
  -2   3   4    12116.90    10966.08     96.70 o 
  -1   3   4      343.48      289.70      9.99 o 
   0   3   4      760.36      563.31     11.19 o 
   1   3   4      557.79      574.94     12.43 o 
   2   3   4      398.38      184.22      7.42 o 
   3   3   4       43.84       12.59      6.89 o 
   4   3   4      146.45      127.31      8.48 o 
   5   3   4       89.68       78.23      7.17 o 
   6   3   4      148.42      188.40     12.27 o 
   7   3   4        0.12       11.04     20.70 o 
   8   3   4       72.36       53.01     46.39 o 
  -9   4   4        0.23       11.45     25.45 o 
  -8   4   4      709.88      781.96     86.14 o 
  -7   4   4      381.67      403.04     34.10 o 
  -6   4   4      458.12      467.66     21.81 o 
  -5   4   4       93.87       83.01     10.85 o 
  -4   4   4     2541.17     2410.80     37.96 o 
  -3   4   4      850.32      816.50     14.55 o 
  -2   4   4     6807.70     6770.77     71.65 o 
  -1   4   4     1027.33     1155.72     18.66 o 
   0   4   4     3355.92     3464.25     38.81 o 
   1   4   4       30.96       28.29      5.31 o 
   2   4   4       11.78       17.67      3.68 o 
   3   4   4       47.82       26.10      8.35 o 
   4   4   4        7.90        9.28      4.36 o 
   5   4   4        4.25       -3.79      5.57 o 
   6   4   4       32.20       19.62      7.30 o 
   7   4   4        1.89       14.58     43.07 o 
   8   4   4       56.42      112.64     53.01 o 
  -9   5   4      186.30      298.18     72.88 o 
  -8   5   4      400.18      390.96     72.89 o 
  -7   5   4       39.23       39.76     33.13 o 
  -6   5   4      409.02      387.52     21.06 o 
  -5   5   4     4599.57     4651.31     76.29 o 
  -4   5   4     2640.26     2831.36     45.96 o 
  -3   5   4      809.05      837.95     15.74 o 
  -2   5   4      362.41      237.04      9.51 o 
  -1   5   4     7367.17     7072.53     72.15 o 
   0   5   4      955.14      855.51     15.69 o 
   1   5   4       92.32       91.09      7.90 o 
   2   5   4       88.81       83.01      6.95 o 
   3   5   4     2253.82     2168.54     34.32 o 
   4   5   4       56.80       69.68      7.48 o 
   5   5   4      100.90      108.58     10.97 o 
   6   5   4       88.99      113.31     10.63 o 
   7   5   4      283.68      324.69     59.64 o 
   8   5   4        4.72       26.51     39.76 o 
  -9   6   4      121.38      106.02     59.64 o 
  -8   6   4     1765.12     2047.92    145.81 o 
  -7   6   4       19.10       -6.63     26.51 o 
  -6   6   4      218.20      236.21     16.23 o 
  -5   6   4     1977.78     1938.38     53.58 o 
  -4   6   4    16222.32    16697.63    166.40 o 
  -3   6   4        1.53       -2.21      3.68 o 
  -2   6   4        3.39        4.64      3.63 o 
  -1   6   4        0.38        1.66      4.19 o 
   0   6   4     8784.91     7716.19     96.42 o 
   1   6   4       24.94       35.03      6.82 o 
   2   6   4      130.29       88.89      8.16 o 
   3   6   4       73.74       71.43     10.18 o 
   4   6   4     2804.70     2738.62     61.82 o 
   5   6   4        0.79       -1.89      7.51 o 
   6   6   4        0.42       11.16      9.31 o 
   7   6   4        3.97       66.27     39.76 o 
   8   6   4      479.25      424.09     79.51 o 
  -9   7   4      265.71      284.93     72.88 o 
  -8   7   4      309.51      397.58     72.89 o 
  -7   7   4       46.82       19.88     33.13 o 
  -6   7   4     1602.09     1484.61    106.04 o 
  -5   7   4     3766.17     3743.90     58.27 o 
  -4   7   4     3256.35     3300.43     56.61 o 
  -3   7   4      360.13      396.85     15.05 o 
  -2   7   4     2835.16     3367.27     45.59 o 
  -1   7   4     8874.96     8966.17    119.12 o 
   0   7   4    11718.07    12557.56    156.46 o 
   1   7   4     1385.44     1413.79     23.87 o 
   2   7   4      212.64      236.83     12.38 o 
   3   7   4      184.05      189.34     15.29 o 
   4   7   4      251.68      273.54     24.87 o 
   5   7   4       83.80       59.61     11.16 o 
   6   7   4      211.06      289.15     24.84 o 
   7   7   4      163.60      156.79     23.71 o 
   8   7   4       21.38       33.13     39.76 o 
  -8   8   4       75.77       46.39     46.39 o 
  -7   8   4       54.31        6.63     33.13 o 
  -6   8   4      630.65      670.28     96.08 o 
  -5   8   4      878.13      897.63     27.70 o 
  -4   8   4     2443.70     2560.30     62.20 o 
  -3   8   4     4310.27     4464.27     58.95 o 
  -2   8   4      844.01     1063.19     25.18 o 
  -1   8   4     7025.40     7161.94    101.69 o 
   0   8   4     5185.91     5707.61     84.40 o 
   1   8   4     2504.98     2299.32     40.14 o 
   2   8   4        4.61       11.76      6.42 o 
   3   8   4     2095.86     2075.23     48.56 o 
   4   8   4        3.82       19.05     11.03 o 
   5   8   4      688.44      744.16     26.78 o 
   6   8   4      256.38      272.91     28.41 o 
   7   8   4      407.97      376.46     56.33 o 
   8   8   4       15.66      -19.88     39.76 o 
  -8   9   4        6.48       -6.63     39.76 o 
  -7   9   4        5.82      -19.88     33.13 o 
  -6   9   4      737.44      705.67     35.13 o 
  -5   9   4       75.72       57.49     11.79 o 
  -4   9   4      309.50      315.95     26.53 o 
  -3   9   4     1260.97     1442.87     33.44 o 
  -2   9   4     9520.28     9457.93    115.67 o 
  -1   9   4     5753.26     5798.52     89.19 o 
   0   9   4      220.04      278.68     15.90 o 
   1   9   4        8.89       -3.68      4.89 o 
   2   9   4     3915.97     3716.13     59.07 o 
   3   9   4      576.99      608.51     26.98 o 
   4   9   4      271.20      257.68     19.80 o 
   5   9   4      113.23       71.44     19.13 o 
   6   9   4      678.61      849.57     42.62 o 
   7   9   4      107.42      135.86     41.40 o 
  -8  10   4      107.38      125.90     59.64 o 
  -7  10   4      136.88      198.79     59.64 o 
  -6  10   4      216.14      202.16     20.91 o 
  -5  10   4      567.59      568.59     26.15 o 
  -4  10   4      488.55      469.19     18.28 o 
  -3  10   4      180.21      153.44     12.73 o 
  -2  10   4       44.34       30.10      7.87 o 
  -1  10   4       16.25        3.01      7.95 o 
   0  10   4     4114.65     4091.41     80.86 o 
   1  10   4     1651.73     1597.81     33.55 o 
   2  10   4       38.86       74.46     12.23 o 
   3  10   4       42.45       27.22     11.86 o 
   4  10   4     1466.49     1316.61     51.26 o 
   5  10   4       42.81       35.78     22.05 o 
   6  10   4       37.88       30.98     18.36 o 
   7  10   4       12.67       11.60     16.95 o 
  -8  11   4        0.39      -33.13     39.76 o 
  -7  11   4       78.70       59.64     46.39 o 
  -6  11   4       29.08       49.70     16.95 o 
  -5  11   4     3386.64     3503.56    117.69 o 
  -4  11   4      239.03      251.24     14.32 o 
  -3  11   4      548.20      491.97     21.77 o 
  -2  11   4        8.01       -4.42      8.68 o 
  -1  11   4     2511.89     2408.48     53.21 o 
   0  11   4      332.43      410.65     25.20 o 
   1  11   4      259.13      270.99     16.79 o 
   2  11   4        0.44       -5.17      5.17 o 
   3  11   4     3775.41     3692.62     75.73 o 
   4  11   4        7.48        1.66     13.25 o 
   5  11   4      103.03      135.04     30.19 o 
   6  11   4       23.70      -17.67     19.13 o 
   7  11   4      676.79      773.90     44.51 o 
  -8  12   4      192.54      278.30     72.88 o 
  -7  12   4      388.24      603.01     86.14 o 
  -6  12   4        2.07       10.19     17.55 o 
  -5  12   4      406.59      451.06     30.56 o 
  -4  12   4      940.15     1010.18     27.43 o 
  -3  12   4      405.95      432.07     26.64 o 
  -2  12   4       59.95       79.78     16.06 o 
  -1  12   4     3441.90     3885.73    111.01 o 
   0  12   4     1200.25     1079.73     41.15 o 
   1  12   4      347.03      336.59     16.88 o 
   2  12   4      359.41      351.72     17.34 o 
   3  12   4      219.17      240.29     24.38 o 
   4  12   4      221.07      241.65     29.16 o 
   5  12   4      336.81      378.24     44.33 o 
   6  12   4       96.62      144.12     39.76 o 
   7  12   4       35.07       29.59     23.41 o 
  -7  13   4      101.29       81.72     23.71 o 
  -6  13   4       55.59       36.75     25.45 o 
  -5  13   4     2781.96     2992.05     89.07 o 
  -4  13   4       92.57       94.42     18.27 o 
  -3  13   4     1231.54     1193.52     36.53 o 
  -2  13   4      802.58      829.50     37.74 o 
  -1  13   4    16512.37    16696.54    245.00 o 
   0  13   4        1.71        8.74     25.49 o 
   1  13   4       39.24       21.97      8.95 o 
   2  13   4     1603.34     1658.49     45.89 o 
   3  13   4     4934.16     4840.25     75.55 o 
   4  13   4       50.66       36.86     22.55 o 
   5  13   4      496.82      397.00     44.33 o 
   6  13   4      355.04      394.44     82.83 o 
  -7  14   4       49.24        5.42     25.45 o 
  -6  14   4       14.34       23.19     29.82 o 
  -5  14   4     1650.79     1628.94    172.32 o 
  -4  14   4        6.76       16.77     16.06 o 
  -3  14   4      804.59      834.87     41.32 o 
  -2  14   4      178.34      194.92     22.79 o 
  -1  14   4     6346.65     6451.40    121.43 o 
   0  14   4       53.59       52.70     15.67 o 
   1  14   4     3350.90     3691.66     79.19 o 
   2  14   4      261.25      273.02     27.30 o 
   3  14   4     4099.93     4268.04    164.59 o 
   4  14   4      102.47       65.60     24.04 o 
   5  14   4     1629.45     1893.76     91.29 o 
   6  14   4       42.29       50.17     31.81 o 
  -7  15   4       63.66       15.29     28.10 o 
  -6  15   4        6.84      -19.88     23.43 o 
  -5  15   4      356.06      400.11    115.96 o 
  -4  15   4       12.37        2.55     19.34 o 
  -3  15   4       12.50       12.74     17.55 o 
  -2  15   4       15.92       20.86     14.16 o 
  -1  15   4      163.84      182.03     30.50 o 
   0  15   4       43.07       50.49     15.67 o 
   1  15   4      756.92      611.45     34.48 o 
   2  15   4       67.08      100.21     22.61 o 
   3  15   4        2.77       10.70     17.55 o 
   4  15   4        0.21       25.11     20.91 o 
   5  15   4       12.39       -4.22     25.45 o 
   6  15   4       45.60       46.39     32.80 o 
  -6  16   4       10.89      -23.49     25.45 o 
  -5  16   4      127.52       86.14     32.80 o 
  -4  16   4        6.18       13.49     18.90 o 
  -3  16   4     1478.02     1436.10     63.22 o 
  -2  16   4        9.18       16.57     16.95 o 
  -1  16   4      635.22      579.54    103.80 o 
   0  16   4        4.65        7.83     15.16 o 
   1  16   4      227.81      187.73     38.00 o 
   2  16   4       57.01       21.54     16.23 o 
   3  16   4     1400.78     1294.00     62.17 o 
   4  16   4       23.16       49.70     28.11 o 
   5  16   4       87.02       72.88     32.80 o 
  -6  17   4       14.01      -24.47     30.19 o 
  -5  17   4     2588.28     2518.86    112.48 o 
  -4  17   4      117.07      123.69     34.91 o 
  -3  17   4      544.06      596.31     57.82 o 
  -2  17   4       55.27       94.12     33.12 o 
  -1  17   4     4151.03     3859.77    106.33 o 
   0  17   4       12.18       17.04     19.29 o 
   1  17   4        4.27       16.87     13.84 o 
   2  17   4       65.68       46.39     17.35 o 
   3  17   4     4060.42     4023.06    120.42 o 
   4  17   4        0.43      -27.11     43.07 o 
   5  17   4       79.79       82.82     32.80 o 
  -5  18   4      110.59      125.51     39.62 o 
  -4  18   4        0.34       24.30     26.96 o 
  -3  18   4     1244.84     1314.73     74.02 o 
  -2  18   4        1.83       34.19     22.31 o 
  -1  18   4      380.33      276.08     41.14 o 
   0  18   4       24.34       25.66     19.92 o 
   1  18   4     2319.04     2456.43     84.41 o 
   2  18   4       62.52       49.40     30.53 o 
   3  18   4        1.33       17.52     24.43 o 
   4  18   4        0.86       -6.07     26.96 o 
  -5  19   4      646.07      709.05     92.77 o 
  -4  19   4       12.62        6.12     30.19 o 
  -3  19   4        0.64       35.36     24.57 o 
  -2  19   4      239.10      220.81     36.00 o 
  -1  19   4     1586.31     1876.73    165.86 o 
   0  19   4       33.60       13.25     20.62 o 
   1  19   4       11.83       15.61     22.31 o 
   2  19   4      179.30      153.79     32.97 o 
   3  19   4      246.25      355.29     43.83 o 
   4  19   4       28.50       39.76     46.39 o 
  -4  20   4        0.83      -13.25     39.76 o 
  -3  20   4      545.74      506.93     50.77 o 
  -2  20   4        2.42       11.52     22.31 o 
  -1  20   4     1703.14     1533.36     73.02 o 
   0  20   4       10.47       26.51     49.70 o 
   1  20   4      643.81      620.59     40.22 o 
   2  20   4       11.33       -1.67     24.60 o 
   3  20   4     1015.52     1093.44    106.03 o 
  -3  21   4        0.52        0.00     39.76 o 
  -2  21   4       72.59       47.95     29.60 o 
  -1  21   4     1033.35     1106.71     65.07 o 
   0  21   4      114.91      162.34     46.86 o 
   1  21   4       37.78      -22.11     24.03 o 
   2  21   4      203.60      199.26     59.64 o 
  -2  22   4        8.49        8.28     34.09 o 
  -1  22   4       39.55        4.29     39.62 o 
   0  22   4      225.10      138.58     53.73 o 
   1  22   4       19.44       45.56     34.09 o 
  -8   1   5       75.38       59.64     20.30 o 
  -7   1   5      320.71      340.80     27.89 o 
  -6   1   5      114.86      117.20     16.95 o 
  -5   1   5     1110.45      987.95     36.85 o 
  -4   1   5      430.37      384.39     11.36 o 
  -3   1   5      408.14      395.08     11.63 o 
  -2   1   5      224.73      254.90     11.00 o 
  -1   1   5    25577.17    22386.32    349.03 o 
   0   1   5       51.69       34.29      3.68 o 
   1   1   5      461.80      484.61     12.65 o 
   2   1   5        7.52       13.25      4.56 o 
   3   1   5    31944.99    31647.82    282.19 o 
   4   1   5      342.25      359.19     13.25 o 
   5   1   5      974.74     1023.49     23.45 o 
   6   1   5      283.54      276.75     13.50 o 
   7   1   5     2867.90     2579.82     98.09 o 
   8   1   5       24.45      -12.05     25.45 o 
  -9   2   5      191.35      271.68     59.64 o 
  -8   2   5       34.77       16.57     23.43 o 
  -7   2   5     1033.87     1040.66     43.83 o 
  -6   2   5      252.71      271.39     36.45 o 
  -5   2   5        2.10       -2.34      4.31 o 
  -4   2   5      919.32      913.27     23.92 o 
  -3   2   5      115.55      229.31      9.72 o 
  -2   2   5     1834.67     1933.51     22.77 o 
  -1   2   5     6390.45     5548.80     50.68 o 
   0   2   5       43.08       72.21      5.05 o 
   1   2   5      525.07      521.51     18.67 o 
   2   2   5        6.62        3.98      3.83 o 
   3   2   5     3237.42     3230.77     41.66 o 
   4   2   5        5.38        5.68      6.81 o 
   5   2   5     2731.44     3061.57     39.99 o 
   6   2   5       37.64       24.09      8.96 o 
   7   2   5        7.83       13.25     23.43 o 
   8   2   5       10.28       -6.63     39.76 o 
  -9   3   5       38.98       70.99     31.81 o 
  -8   3   5      165.13      208.84     37.49 o 
  -7   3   5      624.32      582.94     82.83 o 
  -6   3   5       62.34       55.51     10.46 o 
  -5   3   5       17.39       36.45      7.35 o 
  -4   3   5     1010.80      934.69     24.84 o 
  -3   3   5     1158.37     1231.33     22.19 o 
  -2   3   5        4.41        5.10      3.76 o 
  -1   3   5      112.19      121.41      4.97 o 
   0   3   5      498.31      529.02     13.26 o 
   1   3   5     3614.48     3650.15     43.17 o 
   2   3   5      449.99      386.07     11.91 o 
   3   3   5      266.27      358.04     12.90 o 
   4   3   5       28.52       29.45      6.14 o 
   5   3   5      144.00      152.69      9.42 o 
   6   3   5       12.69        0.90      8.78 o 
   7   3   5      186.67      177.86     30.19 o 
   8   3   5        1.26        6.63     39.76 o 
  -9   4   5        0.99       47.27     36.45 o 
  -8   4   5      254.50      331.32     66.27 o 
  -7   4   5     1091.02     1167.80     51.15 o 
  -6   4   5      232.69      227.72     15.30 o 
  -5   4   5      797.62      751.64     23.64 o 
  -4   4   5       80.85       68.08      6.12 o 
  -3   4   5     5880.35     6227.69     67.87 o 
  -2   4   5     2398.73     2300.60     31.33 o 
  -1   4   5     3183.73     2963.05     32.26 o 
   0   4   5      166.24      205.89     11.21 o 
   1   4   5      493.64      367.20     12.02 o 
   2   4   5      431.30      416.90     13.88 o 
   3   4   5     1886.91     1929.21     28.25 o 
   4   4   5        2.53        8.37      5.80 o 
   5   4   5       26.10       23.86      6.65 o 
   6   4   5       20.20        5.40      7.76 o 
   7   4   5       90.56        9.94     29.82 o 
   8   4   5       10.65        0.00     39.76 o 
  -9   5   5      949.83     1030.93     99.40 o 
  -8   5   5      365.31      278.31     59.64 o 
  -7   5   5     1173.61     1159.76     99.40 o 
  -6   5   5      451.39      532.27     40.11 o 
  -5   5   5    18931.41    18821.90    261.03 o 
  -4   5   5     1867.61     1912.16     32.15 o 
  -3   5   5     2186.12     2099.88     38.22 o 
  -2   5   5      193.82      241.04     11.45 o 
  -1   5   5    42775.93    43980.07    360.19 o 
   0   5   5      136.06      157.63      8.81 o 
   1   5   5       24.71       12.70      3.94 o 
   2   5   5       95.20      118.57      9.23 o 
   3   5   5     7774.47     7805.27     78.47 o 
   4   5   5       18.72        9.94      5.31 o 
   5   5   5        2.67        1.77      6.92 o 
   6   5   5       69.71       37.58     11.63 o 
   7   5   5      897.74      868.12     92.77 o 
   8   5   5       22.00        0.00     39.76 o 
  -9   6   5       87.25      133.30     39.62 o 
  -8   6   5      230.12      238.54     59.64 o 
  -7   6   5      219.81      225.29     53.01 o 
  -6   6   5     1630.93     1706.09     43.94 o 
  -5   6   5      126.32      152.95     16.26 o 
  -4   6   5     2099.62     2166.70     33.09 o 
  -3   6   5     4356.71     4576.36     61.88 o 
  -2   6   5     4322.53     4339.83     54.78 o 
  -1   6   5      326.96      368.70     11.39 o 
   0   6   5     1402.35     1339.53     24.36 o 
   1   6   5       19.16       32.19      6.82 o 
   2   6   5     2959.52     2807.92     46.20 o 
   3   6   5      558.67      568.60     21.24 o 
   4   6   5      364.48      358.43     16.34 o 
   5   6   5        2.45        5.12      8.78 o 
   6   6   5      787.20      802.06     32.48 o 
   7   6   5       31.60       51.87     23.19 o 
   8   6   5       57.76       79.51     53.01 o 
  -9   7   5      295.46      258.43     66.27 o 
  -8   7   5      223.28      185.54     59.64 o 
  -7   7   5       17.39       33.13     33.13 o 
  -6   7   5       91.98      112.64     39.76 o 
  -5   7   5     4594.33     4407.83     75.85 o 
  -4   7   5     2405.26     2410.87     37.65 o 
  -3   7   5       87.50      100.01     12.02 o 
  -2   7   5      162.25      157.01      8.95 o 
  -1   7   5    27766.17    28715.10    279.30 o 
   0   7   5     2966.17     2970.22     45.87 o 
   1   7   5     1262.83     1370.06     31.13 o 
   2   7   5      852.88      908.32     25.25 o 
   3   7   5     1347.18     1294.66     41.33 o 
   4   7   5      479.16      506.61     24.77 o 
   5   7   5       31.27       18.37     10.46 o 
   6   7   5        1.13       -3.98     13.64 o 
   7   7   5      133.21      152.40     28.10 o 
  -8   8   5        4.99      -33.13     39.76 o 
  -7   8   5      208.74      132.53     46.39 o 
  -6   8   5       30.76        6.63     11.85 o 
  -5   8   5      707.89      719.67     24.65 o 
  -4   8   5      895.42      977.23     26.83 o 
  -3   8   5     3321.90     3441.60     49.74 o 
  -2   8   5     1418.09     1322.89     27.43 o 
  -1   8   5     8247.30     8353.19    106.55 o 
   0   8   5     5795.14     6399.90     78.43 o 
   1   8   5     7007.99     6833.78     92.17 o 
   2   8   5      124.59      134.10     17.52 o 
   3   8   5      877.87      825.27     34.68 o 
   4   8   5       95.87      131.11     16.40 o 
   5   8   5     1059.62      982.00     69.83 o 
   6   8   5       70.06       83.41     20.19 o 
   7   8   5       28.26       10.15     14.79 o 
  -8   9   5      111.11       19.88     46.39 o 
  -7   9   5        0.47       13.25     33.13 o 
  -6   9   5       29.54       25.01     10.46 o 
  -5   9   5       71.06       74.28     12.31 o 
  -4   9   5     3254.23     3213.69     76.73 o 
  -3   9   5     1418.55     1547.82     54.04 o 
  -2   9   5     3106.66     3060.29     47.40 o 
  -1   9   5       13.50       30.48      7.62 o 
   0   9   5     9781.07    10225.73    116.15 o 
   1   9   5      265.92      317.32     12.98 o 
   2   9   5     2816.11     2761.35     53.28 o 
   3   9   5      288.89      281.77     22.84 o 
   4   9   5      456.09      497.66     25.99 o 
   5   9   5       19.03       -9.47     15.90 o 
   6   9   5       67.27       85.27     22.31 o 
   7   9   5       31.93       62.67     18.90 o 
  -8  10   5       56.97       39.76     46.39 o 
  -7  10   5        1.16      -26.51     26.51 o 
  -6  10   5      348.47      381.89     43.07 o 
  -5  10   5       52.06       45.23     12.81 o 
  -4  10   5        5.56        9.66      7.87 o 
  -3  10   5       56.31       46.40      9.38 o 
  -2  10   5     3299.29     3143.92     49.77 o 
  -1  10   5     1560.73     1664.65     67.71 o 
   0  10   5     2327.67     2398.96     46.36 o 
   1  10   5        6.48        7.55      5.07 o 
   2  10   5     2094.76     1884.88     67.19 o 
   3  10   5     1540.62     1545.19     51.29 o 
   4  10   5      453.93      401.43     25.81 o 
   5  10   5       13.79       13.25     18.74 o 
   6  10   5      999.67      968.81     50.38 o 
   7  10   5       72.24       84.66     22.31 o 
  -8  11   5      574.86      702.41     99.40 o 
  -7  11   5       69.66       66.27     46.39 o 
  -6  11   5       62.55       39.76     18.74 o 
  -5  11   5     1329.99     1437.32     47.62 o 
  -4  11   5     1291.49     1345.07     32.05 o 
  -3  11   5       18.02       12.74      7.20 o 
  -2  11   5     1679.25     1700.82     52.77 o 
  -1  11   5     2353.42     2243.74     50.19 o 
   0  11   5      196.37      217.58     25.07 o 
   1  11   5      124.24      139.07     12.35 o 
   2  11   5      555.92      588.43     27.04 o 
   3  11   5     1148.13     1051.31     38.76 o 
   4  11   5        3.24       -4.26     16.31 o 
   5  11   5       35.00        9.57     33.13 o 
   6  11   5      283.68      303.47     32.63 o 
   7  11   5       68.86       86.14     24.04 o 
  -8  12   5      430.68      278.31     72.89 o 
  -7  12   5      116.75       72.88     46.39 o 
  -6  12   5      479.79      491.42     34.01 o 
  -5  12   5      548.99      554.22     32.89 o 
  -4  12   5     1791.06     1766.15     57.31 o 
  -3  12   5       75.57       65.25     13.34 o 
  -2  12   5     4500.13     4239.54     74.49 o 
  -1  12   5       20.01       35.20     15.66 o 
   0  12   5      591.10      555.33     44.93 o 
   1  12   5      803.41      828.33     25.63 o 
   2  12   5     7844.15     7973.86    131.93 o 
   3  12   5        0.02        3.47      5.94 o 
   4  12   5      184.90      172.70     26.23 o 
   5  12   5      181.74      176.10     34.91 o 
   6  12   5     1792.51     1784.67     70.60 o 
   7  12   5        6.68        0.00     20.91 o 
  -7  13   5       75.63       22.89     23.01 o 
  -6  13   5       81.09       65.66     29.82 o 
  -5  13   5      658.84      744.37     61.97 o 
  -4  13   5     4978.28     5243.36     96.59 o 
  -3  13   5      370.22      346.94     19.43 o 
  -2  13   5     1215.41     1166.72     44.43 o 
  -1  13   5     1640.12     1557.37     67.93 o 
   0  13   5     5279.61     5651.81    226.36 o 
   1  13   5      513.80      486.97     20.99 o 
   2  13   5     3296.87     3362.04     90.25 o 
   3  13   5      368.29      347.03     19.23 o 
   4  13   5     1549.32     1705.12     68.67 o 
   5  13   5      146.63      189.76     49.70 o 
   6  13   5      394.81      402.46     47.71 o 
  -7  14   5        2.32      -18.55     23.19 o 
  -6  14   5      188.72      139.66     31.81 o 
  -5  14   5       99.58      146.66     32.80 o 
  -4  14   5      668.39      712.97     38.66 o 
  -3  14   5       17.36       12.65     13.39 o 
  -2  14   5       65.55       55.69     20.09 o 
  -1  14   5       66.55       85.12     16.67 o 
   0  14   5     6000.33     6360.45    134.66 o 
   1  14   5       87.01       72.74     13.07 o 
   2  14   5      976.47      944.75     40.06 o 
   3  14   5       15.16       32.41     23.91 o 
   4  14   5      190.39      227.68     36.49 o 
   5  14   5      216.87      170.72     39.76 o 
   6  14   5       13.15        0.00     28.11 o 
  -7  15   5       10.77        5.42     25.45 o 
  -6  15   5        0.76      -18.07     25.45 o 
  -5  15   5       18.75       16.57     23.43 o 
  -4  15   5      856.06      907.66     50.92 o 
  -3  15   5        6.47      -10.15     12.61 o 
  -2  15   5       14.15       -1.57     13.16 o 
  -1  15   5       31.41       36.70     17.55 o 
   0  15   5      669.23      700.83     39.27 o 
   1  15   5       22.48       -3.44     11.16 o 
   2  15   5      227.50      300.05     27.03 o 
   3  15   5       51.67       47.38     22.31 o 
   4  15   5     1128.13     1124.07    112.66 o 
   5  15   5        2.67       13.25     36.45 o 
   6  15   5      720.70      896.59    132.53 o 
  -6  16   5      318.22      361.48     49.03 o 
  -5  16   5      126.71      135.84     32.80 o 
  -4  16   5      519.69      504.24     51.69 o 
  -3  16   5       68.87       66.33     22.31 o 
  -2  16   5       47.14       -5.15     19.09 o 
  -1  16   5       38.45       12.23     35.68 o 
   0  16   5      190.77      199.58     25.42 o 
   1  16   5        3.27       17.19     11.54 o 
   2  16   5      213.16      310.13     27.74 o 
   3  16   5        3.78        9.75     20.18 o 
   4  16   5        4.18        3.61     25.45 o 
   5  16   5       11.50       -6.63     28.11 o 
  -6  17   5        0.89       21.77     33.13 o 
  -5  17   5        4.10        0.00     28.11 o 
  -4  17   5       78.36       92.76     46.39 o 
  -3  17   5        0.88      -14.15     18.36 o 
  -2  17   5     2289.49     2106.19    114.41 o 
  -1  17   5       47.86       14.91     21.44 o 
   0  17   5     1145.77     1149.03     53.78 o 
   1  17   5       49.72       46.29     19.46 o 
   2  17   5     3007.82     2974.88     80.70 o 
   3  17   5       17.10       31.93     24.84 o 
   4  17   5      317.26      215.99     41.40 o 
   5  17   5       22.67        0.00     46.39 o 
  -5  18   5       38.51       -9.64     33.13 o 
  -4  18   5      770.55      866.39    132.53 o 
  -3  18   5        0.85      -15.59     20.18 o 
  -2  18   5     2887.43     2937.43     96.55 o 
  -1  18   5       18.24       13.25     20.18 o 
   0  18   5     1870.47     1913.82     71.57 o 
   1  18   5        0.41       -4.40     17.07 o 
   2  18   5     2711.64     2755.95     96.54 o 
   3  18   5      219.17      239.87     39.00 o 
   4  18   5      185.32      132.52     41.40 o 
  -5  19   5        1.62       13.25     46.39 o 
  -4  19   5     2525.18     2659.95    116.89 o 
  -3  19   5      187.52      182.23     46.86 o 
  -2  19   5      287.47      327.91     39.00 o 
  -1  19   5       90.65      153.33     29.60 o 
   0  19   5     5002.02     4975.22    180.45 o 
   1  19   5        5.79       20.11     21.11 o 
   2  19   5      418.68      508.76     60.57 o 
   3  19   5        4.93       25.84     27.27 o 
   4  19   5     1172.66      974.16    106.03 o 
  -4  20   5        5.13      -19.88     39.76 o 
  -3  20   5       92.86      104.20     42.60 o 
  -2  20   5       34.13       45.81     27.89 o 
  -1  20   5       23.87       -1.92     24.03 o 
   0  20   5      110.14       96.27     29.60 o 
   1  20   5      264.33      269.82     55.65 o 
   2  20   5        0.31      -18.05     21.11 o 
   3  20   5        1.69       39.76     39.76 o 
  -3  21   5       37.80      -13.25     39.76 o 
  -2  21   5      117.89      133.50     51.77 o 
  -1  21   5       64.50       79.51     42.17 o 
   0  21   5      564.54      611.02     52.67 o 
   1  21   5       25.62       11.82     25.42 o 
   2  21   5      180.11      147.37     49.70 o 
  -2  22   5      544.74      543.37    112.65 o 
  -1  22   5       19.61      -53.01     53.01 o 
   0  22   5      127.14      165.95     53.73 o 
   1  22   5        0.61        3.98     33.08 o 
  -8   0   6     1317.36     1199.53     86.15 o 
  -7   0   6        4.24       -6.63     19.88 o 
  -6   0   6     1573.75     1564.17     86.16 o 
  -5   0   6      797.68      894.66     59.65 o 
  -4   0   6     1890.42     1943.46     52.86 o 
  -3   0   6        0.41        2.65      6.50 o 
  -2   0   6      435.31      227.51     10.82 o 
  -1   0   6      177.49      156.50      9.94 o 
   0   0   6      993.66      996.38     23.91 o 
   1   0   6       18.47       12.78      6.29 o 
   2   0   6    50055.05    52426.00    577.24 o 
   3   0   6      154.50      123.95     18.75 o 
   4   0   6     2087.05     2112.40     45.02 o 
   5   0   6      101.73      122.95     14.64 o 
   6   0   6    29369.66    29831.63    446.67 o 
   7   0   6       15.63       59.64     33.13 o 
   8   0   6        1.98      -26.51     33.13 o 
  -8   1   6     1138.00     1073.24     56.33 o 
  -7   1   6       16.90       -4.22     12.42 o 
  -6   1   6      683.64      650.96     34.01 o 
  -5   1   6       17.31       14.17      6.24 o 
  -4   1   6    13647.30    13360.61    144.07 o 
  -3   1   6      103.97      107.12      8.83 o 
  -2   1   6    18599.84    21337.06    187.95 o 
  -1   1   6       10.54        6.63      3.12 o 
   0   1   6     5691.85     5864.69     56.23 o 
   1   1   6       15.89       14.73      4.42 o 
   2   1   6     8456.88     8706.42     90.75 o 
   3   1   6      261.42      264.79     17.04 o 
   4   1   6     2859.15     2690.05     48.28 o 
   5   1   6       28.04       18.28      8.77 o 
   6   1   6     1298.09     1281.12     61.45 o 
   7   1   6       36.05        3.31     23.43 o 
   8   1   6       96.46      119.27     46.39 o 
  -9   2   6      103.15       59.64     39.76 o 
  -8   2   6      187.56      168.18     34.91 o 
  -7   2   6      231.29      228.78     23.31 o 
  -6   2   6      768.46      735.16     56.13 o 
  -5   2   6      515.89      514.92     16.49 o 
  -4   2   6     3098.69     2822.12     40.89 o 
  -3   2   6      274.16      226.56      8.16 o 
  -2   2   6     6867.96     7632.77     75.57 o 
  -1   2   6      129.91      115.89      6.40 o 
   0   2   6     2410.68     2339.55     30.81 o 
   1   2   6       12.87        1.53      3.04 o 
   2   2   6     2063.85     2186.47     30.77 o 
   3   2   6      241.58      239.66     10.82 o 
   4   2   6      200.42      196.37     16.37 o 
   5   2   6        1.05        6.63      6.79 o 
   6   2   6       60.24       10.59     31.02 o 
   7   2   6       63.90       42.17     25.45 o 
   8   2   6      103.29       66.27     46.39 o 
  -9   3   6       67.67      103.81     34.91 o 
  -8   3   6     1771.77     1735.11     83.96 o 
  -7   3   6      206.22      148.38     22.82 o 
  -6   3   6       38.60       41.60      9.50 o 
  -5   3   6      660.89      647.92     22.30 o 
  -4   3   6     8804.96     8654.72    110.01 o 
  -3   3   6     1651.00     1775.71     24.11 o 
  -2   3   6     2853.60     3128.17     35.51 o 
  -1   3   6        1.48       14.58      4.19 o 
   0   3   6    13548.32    13104.61    123.17 o 
   1   3   6      100.17      103.70      7.86 o 
   2   3   6      588.68      553.65     18.34 o 
   3   3   6      254.58      277.11     10.70 o 
   4   3   6       86.74       71.85     11.78 o 
   5   3   6       11.80       22.39      7.69 o 
   6   3   6      537.21      489.33     22.43 o 
   7   3   6       33.51       37.11     46.39 o 
   8   3   6       99.38       26.51     39.76 o 
  -9   4   6       61.63       92.81     99.39 o 
  -8   4   6      746.46      754.21     58.44 o 
  -7   4   6        5.85      -14.20     16.57 o 
  -6   4   6     1295.44     1249.55     31.64 o 
  -5   4   6     1673.27     1682.18     37.66 o 
  -4   4   6     4095.48     3975.38     52.19 o 
  -3   4   6      112.19      116.56      7.51 o 
  -2   4   6     1886.12     1830.03     25.62 o 
  -1   4   6     4589.77     4613.97     46.24 o 
   0   4   6    11740.00    11804.69    101.42 o 
   1   4   6      307.05      330.04     11.79 o 
   2   4   6     3260.26     2951.19     37.61 o 
   3   4   6      893.46      894.63     19.94 o 
   4   4   6        0.58       -0.95      5.27 o 
   5   4   6        0.89       -4.14      7.03 o 
   6   4   6      157.73      177.22     18.06 o 
   7   4   6       18.89        6.63     33.13 o 
   8   4   6        0.47      -33.13     39.76 o 
  -9   5   6       30.73       78.56     53.01 o 
  -8   5   6      503.08      464.58     49.04 o 
  -7   5   6      446.19      478.93     46.39 o 
  -6   5   6     2379.38     2363.63     56.45 o 
  -5   5   6       92.66      101.88     19.85 o 
  -4   5   6     2086.55     1836.75     28.59 o 
  -3   5   6     6330.04     6546.21     73.80 o 
  -2   5   6    10982.08    11138.41    101.40 o 
  -1   5   6     1342.46     1440.33     22.47 o 
   0   5   6      129.65      106.74      7.00 o 
   1   5   6      572.52      485.43     14.81 o 
   2   5   6     2018.66     1970.89     33.17 o 
   3   5   6      127.41      110.93      8.51 o 
   4   5   6        1.14        7.36      6.14 o 
   5   5   6      157.40      164.69     12.85 o 
   6   5   6      177.88      205.23     16.78 o 
   7   5   6       23.63       22.36     17.05 o 
   8   5   6        0.20       19.88     39.76 o 
  -9   6   6        0.02       12.23     30.19 o 
  -8   6   6      314.72      377.70     66.27 o 
  -7   6   6      265.87      278.31     59.64 o 
  -6   6   6     1830.76     1815.72     47.62 o 
  -5   6   6      336.96      326.35     13.65 o 
  -4   6   6     2461.03     2438.22     35.75 o 
  -3   6   6     3965.71     4129.52     52.42 o 
  -2   6   6    18845.38    19643.31    193.86 o 
  -1   6   6      253.47      174.95     10.15 o 
   0   6   6       74.50       68.24      7.55 o 
   1   6   6        7.01        3.31      5.74 o 
   2   6   6     7800.72     7661.50     88.52 o 
   3   6   6      180.60      179.30     14.54 o 
   4   6   6       13.83       10.13      6.41 o 
   5   6   6       18.01       12.26      9.64 o 
   6   6   6     2402.29     2309.88     56.97 o 
   7   6   6       22.08        2.48     17.05 o 
  -9   7   6        2.07        3.31     28.11 o 
  -8   7   6      395.09      344.58     72.89 o 
  -7   7   6      588.76      689.17     79.52 o 
  -6   7   6      722.15      695.09     30.17 o 
  -5   7   6      246.34      234.35     12.43 o 
  -4   7   6     5932.44     5933.62     77.84 o 
  -3   7   6     4247.49     4396.85     58.32 o 
  -2   7   6     5285.32     5562.01     64.62 o 
  -1   7   6     2140.19     2282.58     32.23 o 
   0   7   6     2873.81     3309.34     47.48 o 
   1   7   6     2898.05     3073.93     51.29 o 
   2   7   6     6978.53     6975.29     92.59 o 
   3   7   6     1515.08     1473.50     34.84 o 
   4   7   6       37.43       51.78      8.70 o 
   5   7   6       67.15       92.10     21.81 o 
   6   7   6      253.32      206.01     24.84 o 
   7   7   6        6.20       -7.47     14.34 o 
  -8   8   6        2.18       13.25     39.76 o 
  -7   8   6      271.44      265.05     59.64 o 
  -6   8   6      134.12      154.61     18.27 o 
  -5   8   6     1380.98     1370.45     38.73 o 
  -4   8   6     1786.63     1906.65     40.57 o 
  -3   8   6       90.12      104.90      9.73 o 
  -2   8   6     5410.69     5531.50     70.62 o 
  -1   8   6    21226.02    21767.69    204.52 o 
   0   8   6      953.11     1073.58     24.57 o 
   1   8   6      938.69      902.66     31.62 o 
   2   8   6     3655.51     3977.98     68.92 o 
   3   8   6     5451.44     5362.88    103.45 o 
   4   8   6        9.06       -2.65      9.64 o 
   5   8   6      185.96      194.64     24.04 o 
   6   8   6       38.66       47.17     20.18 o 
   7   8   6      482.24      491.85     58.14 o 
  -8   9   6      264.72      192.17     59.64 o 
  -7   9   6        1.87       19.88     33.13 o 
  -6   9   6       45.98       41.97     20.83 o 
  -5   9   6       15.41       -1.74     13.74 o 
  -4   9   6     3667.42     3642.64     62.66 o 
  -3   9   6        0.73        7.57      6.82 o 
  -2   9   6     1071.61     1054.39     32.58 o 
  -1   9   6     1884.63     2332.89     46.26 o 
   0   9   6     8831.19     8824.18    103.73 o 
   1   9   6     1923.88     1889.28     74.61 o 
   2   9   6     1078.64     1025.02     44.63 o 
   3   9   6        2.77      -10.46     13.89 o 
   4   9   6      404.65      385.29     25.81 o 
   5   9   6      112.76      114.12     21.44 o 
   6   9   6      377.68      351.14     32.63 o 
   7   9   6       36.60       29.46     18.90 o 
  -8  10   6      301.65      404.21     79.51 o 
  -7  10   6      156.74      132.52     53.01 o 
  -6  10   6       47.97       21.54     19.88 o 
  -5  10   6     1118.07     1095.01     34.77 o 
  -4  10   6     1097.12     1138.08     30.16 o 
  -3  10   6      197.18      188.61     14.89 o 
  -2  10   6      212.20      173.67     13.94 o 
  -1  10   6     2701.47     2503.76     49.38 o 
   0  10   6      128.95      126.58     11.42 o 
   1  10   6      191.79      172.92     14.77 o 
   2  10   6     2516.64     2407.88     52.48 o 
   3  10   6     2274.74     2242.66     63.51 o 
   4  10   6        4.33        0.00     13.25 o 
   5  10   6        9.03       26.51     49.70 o 
   6  10   6      670.25      736.40     45.06 o 
   7  10   6       57.42       73.56     22.95 o 
  -8  11   6       33.30       59.64     46.39 o 
  -7  11   6      132.49      178.91     59.64 o 
  -6  11   6       52.26       71.78     20.04 o 
  -5  11   6       13.09        2.93     11.39 o 
  -4  11   6       87.55       88.90     12.12 o 
  -3  11   6     1874.86     1981.69     61.63 o 
  -2  11   6     1149.34     1230.23     41.00 o 
  -1  11   6     1768.71     1668.09     56.33 o 
   0  11   6       40.37       31.40      9.06 o 
   1  11   6       22.80       38.25      8.62 o 
   2  11   6      587.55      592.99     25.79 o 
   3  11   6      268.09      263.71     15.84 o 
   4  11   6       24.23        4.73     16.31 o 
   5  11   6      376.24      413.87     44.33 o 
   6  11   6       40.40       24.30     22.96 o 
   7  11   6       10.19       28.30     22.95 o 
  -8  12   6        2.11      -19.88     39.76 o 
  -7  12   6      843.61      801.85     92.77 o 
  -6  12   6      149.91      109.85     20.91 o 
  -5  12   6     1678.95     1682.53     70.09 o 
  -4  12   6       14.05       16.21     11.47 o 
  -3  12   6      173.22      253.14     27.70 o 
  -2  12   6      928.11      877.98     34.57 o 
  -1  12   6     2066.03     2043.86     51.54 o 
   0  12   6       44.88       26.44      9.69 o 
   1  12   6     1625.12     1908.75     39.88 o 
   2  12   6     1021.41     1001.43     34.15 o 
   3  12   6     1039.47     1009.58     30.61 o 
   4  12   6      129.78      133.14     26.78 o 
   5  12   6       17.27       -3.31     23.43 o 
   6  12   6      153.16      160.36     30.61 o 
  -7  13   6     1046.06     1128.50     62.96 o 
  -6  13   6       52.95       23.86     29.82 o 
  -5  13   6      471.21      416.88     44.33 o 
  -4  13   6      348.18      444.92     30.56 o 
  -3  13   6     2041.07     2197.44     47.70 o 
  -2  13   6       90.20       75.83     16.40 o 
  -1  13   6      871.86      822.37     63.56 o 
   0  13   6     1188.76     1238.08     36.26 o 
   1  13   6     7113.37     7521.29    104.26 o 
   2  13   6       41.35       38.86     14.85 o 
   3  13   6        6.96       -0.58     10.58 o 
   4  13   6      615.06      600.51     44.23 o 
   5  13   6     1625.68     1542.53     83.96 o 
   6  13   6       45.45       65.27     26.23 o 
  -7  14   6      422.78      439.22     44.11 o 
  -6  14   6      296.20      332.90     41.40 o 
  -5  14   6     1058.14     1101.17     67.83 o 
  -4  14   6       71.42       48.73     20.19 o 
  -3  14   6      446.06      387.14     26.98 o 
  -2  14   6       47.76       63.77     15.90 o 
  -1  14   6     5125.47     4739.49    120.98 o 
   0  14   6      139.63       99.89     15.69 o 
   1  14   6     1968.55     2006.87     47.17 o 
   2  14   6        8.34       -1.81     13.02 o 
   3  14   6     4889.02     4984.93    128.24 o 
   4  14   6      109.75      100.22     28.31 o 
   5  14   6      950.57      965.94     69.83 o 
   6  14   6       47.72       14.78     30.19 o 
  -7  15   6      886.64     1055.52    155.73 o 
  -6  15   6       57.05       39.76     30.19 o 
  -5  15   6      237.86      269.05     39.62 o 
  -4  15   6        8.25       24.30     19.13 o 
  -3  15   6      482.54      502.68     39.42 o 
  -2  15   6       73.75       70.35     19.47 o 
  -1  15   6        3.60        3.42     12.61 o 
   0  15   6       26.36       18.46     12.73 o 
   1  15   6       17.81       36.40     12.49 o 
   2  15   6        1.25        3.26     13.49 o 
   3  15   6      392.71      324.75     36.50 o 
   4  15   6       24.12       10.84     26.51 o 
   5  15   6       13.57      -18.68     25.45 o 
  -6  16   6       49.33       22.94     46.39 o 
  -5  16   6      959.31     1049.48     67.83 o 
  -4  16   6       86.65       67.65     30.91 o 
  -3  16   6        1.99      -13.73     16.31 o 
  -2  16   6        5.99       12.18     18.36 o 
  -1  16   6      147.14      133.18     22.29 o 
   0  16   6       12.39       25.26     13.73 o 
   1  16   6       36.65       29.52     17.30 o 
   2  16   6        6.40       -1.56     15.32 o 
   3  16   6       14.19       -5.37     18.36 o 
   4  16   6       43.55      -19.28     29.82 o 
   5  16   6      335.80      241.49     46.86 o 
  -6  17   6       16.31       -9.94     28.11 o 
  -5  17   6      886.43      959.51     70.29 o 
  -4  17   6       46.60       53.01     28.11 o 
  -3  17   6     1571.57     1598.22     70.23 o 
  -2  17   6       30.28        8.46     18.90 o 
  -1  17   6     1627.08     1685.85     91.18 o 
   0  17   6      118.16      121.60     19.86 o 
   1  17   6      968.09      935.17     46.16 o 
   2  17   6        5.33        8.72     25.30 o 
   3  17   6       96.03       65.40     27.89 o 
   4  17   6       14.67       -7.83     25.45 o 
   5  17   6      970.36     1053.67    119.28 o 
  -5  18   6     1407.45     1490.29     92.78 o 
  -4  18   6       73.23       36.45     28.11 o 
  -3  18   6       23.99       21.24     22.31 o 
  -2  18   6        2.06       29.91     22.31 o 
  -1  18   6     2878.35     2947.45     93.17 o 
   0  18   6       11.84       16.31     28.84 o 
   1  18   6      892.82      922.42     73.29 o 
   2  18   6       72.09       63.37     49.70 o 
   3  18   6     2311.74     2228.27     90.40 o 
   4  18   6       17.15       33.13     39.76 o 
  -5  19   6        4.48       33.13     39.76 o 
  -4  19   6        9.08       -2.55     33.13 o 
  -3  19   6      562.18      650.05     50.38 o 
  -2  19   6       48.42       13.80     26.23 o 
  -1  19   6       68.15       27.29     23.31 o 
   0  19   6      120.70      110.91     31.65 o 
   1  19   6      834.95      910.25     57.06 o 
   2  19   6       61.73       76.35     30.13 o 
   3  19   6       28.20       30.29     31.81 o 
  -4  20   6      143.45      172.28     53.01 o 
  -3  20   6       82.64       93.15     32.71 o 
  -2  20   6        2.21       37.31     26.23 o 
  -1  20   6     2745.46     2740.64    152.45 o 
   0  20   6        3.50       -9.36     24.03 o 
   1  20   6      364.01      324.74     58.43 o 
   2  20   6        4.86      -10.13     23.31 o 
   3  20   6     1529.91     1477.88    125.92 o 
  -3  21   6       61.07       13.25     39.76 o 
  -2  21   6       45.74       78.73     36.11 o 
  -1  21   6        3.70       27.24     53.01 o 
   0  21   6       57.19       27.88     28.07 o 
   1  21   6      408.72      385.51     63.13 o 
   2  21   6       67.72       50.94     36.62 o 
  -2  22   6      271.02      278.31     92.77 o 
  -1  22   6      102.54       63.15     39.62 o 
   0  22   6       14.91       46.04     44.33 o 
  -8   1   7      147.50      132.86     28.11 o 
  -7   1   7       60.64       43.07     18.74 o 
  -6   1   7      463.23      397.76     32.84 o 
  -5   1   7     4423.25     4321.78     48.14 o 
  -4   1   7       63.20       57.32      6.72 o 
  -3   1   7     4106.47     5029.66     69.38 o 
  -2   1   7     2155.49     2160.00     28.46 o 
  -1   1   7     9217.31     9402.88     82.06 o 
   0   1   7       69.00       81.45      5.21 o 
   1   1   7      151.46       39.02      7.72 o 
   2   1   7      354.36      331.91     12.26 o 
   3   1   7     2276.30     2301.87     32.47 o 
   4   1   7        3.14        1.44      5.36 o 
   5   1   7     5265.88     5123.42     65.84 o 
   6   1   7      166.74      199.68     20.11 o 
   7   1   7      405.97      514.91    188.86 o 
   8   1   7       61.75       79.51     46.39 o 
  -9   2   7     1072.00     1073.57     92.77 o 
  -8   2   7      174.72      127.70     22.95 o 
  -7   2   7      307.00      327.89     26.23 o 
  -6   2   7      112.71      154.81     15.66 o 
  -5   2   7    11101.68    11080.29    129.67 o 
  -4   2   7      996.65     1032.23     22.73 o 
  -3   2   7     2495.16     2934.38     37.08 o 
  -2   2   7     2281.88     2306.45     29.60 o 
  -1   2   7    14468.17    13807.34    122.00 o 
   0   2   7     1335.25     1470.73     22.70 o 
   1   2   7     1108.66      970.35     22.10 o 
   2   2   7      155.84      153.34      9.79 o 
   3   2   7     4669.36     4696.76     55.13 o 
   4   2   7       31.28       20.93      5.89 o 
   5   2   7     1215.32     1254.25     28.52 o 
   6   2   7       78.10       73.27     15.51 o 
   7   2   7      598.94      629.42     99.40 o 
   8   2   7        7.68       13.25     39.76 o 
  -9   3   7       47.20       33.13     39.76 o 
  -8   3   7        0.19        9.94     23.43 o 
  -7   3   7       29.61       25.09     16.31 o 
  -6   3   7      346.80      309.15     15.06 o 
  -5   3   7     1698.10     1767.56     39.99 o 
  -4   3   7      333.79      326.12     13.34 o 
  -3   3   7       20.39       11.21      4.56 o 
  -2   3   7     1703.68     1696.15     24.91 o 
  -1   3   7     1746.85     1884.72     25.06 o 
   0   3   7       25.67       36.45      6.26 o 
   1   3   7      490.00      409.10     17.11 o 
   2   3   7     1494.46     1506.36     25.22 o 
   3   3   7      653.18      692.47     17.96 o 
   4   3   7       23.88       23.90      8.07 o 
   5   3   7       54.23       53.01      9.82 o 
   6   3   7       74.00       78.33     14.05 o 
   7   3   7       22.28       13.25     17.05 o 
  -9   4   7      805.99      860.46     67.83 o 
  -8   4   7       40.78       53.01     28.11 o 
  -7   4   7        4.13        3.52     14.34 o 
  -6   4   7      599.17      581.17     24.95 o 
  -5   4   7     7473.40     7722.97    104.24 o 
  -4   4   7      588.52      555.99     14.05 o 
  -3   4   7      161.75      128.65      8.44 o 
  -2   4   7       65.98       53.52      5.62 o 
  -1   4   7    24235.20    25520.30    206.17 o 
   0   4   7     1146.11     1032.88     17.76 o 
   1   4   7       31.77       11.45      5.05 o 
   2   4   7       70.32      112.23      8.61 o 
   3   4   7     2585.49     2501.07     40.11 o 
   4   4   7        0.72        6.63      6.14 o 
   5   4   7      202.12      233.88     15.21 o 
   6   4   7       18.45       15.46     12.31 o 
   7   4   7        2.44      -14.91     17.05 o 
  -9   5   7      292.31      298.96     49.03 o 
  -8   5   7       53.11       58.62     30.19 o 
  -7   5   7     1234.13     1311.60     63.91 o 
  -6   5   7      411.53      375.99     33.96 o 
  -5   5   7     8726.18     8843.58    112.91 o 
  -4   5   7     1048.82     1139.37     30.12 o 
  -3   5   7    17301.01    17838.21    176.09 o 
  -2   5   7     3437.10     3420.51     38.69 o 
  -1   5   7    19381.08    19792.06    173.97 o 
   0   5   7      116.49      172.05      8.17 o 
   1   5   7     6466.81     6383.07     76.20 o 
   2   5   7      643.78      651.03     19.09 o 
   3   5   7     1285.74     1275.00     36.87 o 
   4   5   7      103.81      102.52     10.33 o 
   5   5   7     1102.33     1144.86     30.44 o 
   6   5   7       86.15       67.83     15.51 o 
   7   5   7        8.32       10.01     14.34 o 
  -9   6   7       25.96       28.55     30.19 o 
  -8   6   7      385.97      433.06     49.04 o 
  -7   6   7      181.63      265.05     53.01 o 
  -6   6   7      210.56      226.22     26.77 o 
  -5   6   7     1028.95      988.82     24.08 o 
  -4   6   7     5142.55     5373.47     64.68 o 
  -3   6   7       12.64       10.84      6.60 o 
  -2   6   7     3135.11     3387.90     42.45 o 
  -1   6   7    10086.02    10580.97     99.87 o 
   0   6   7     1670.71     1750.18     31.09 o 
   1   6   7        2.18       -5.22      5.22 o 
   2   6   7     1149.72     1113.86     24.69 o 
   3   6   7      301.50      304.20     16.79 o 
   4   6   7      104.55      120.38     11.38 o 
   5   6   7       94.25      107.37     20.09 o 
   6   6   7      245.80      263.02     27.89 o 
   7   6   7       20.20        7.75     25.26 o 
  -9   7   7      293.28      264.54     46.86 o 
  -8   7   7       26.63       25.30     25.45 o 
  -7   7   7      213.32      238.54     53.01 o 
  -6   7   7      723.58      681.87     34.91 o 
  -5   7   7      762.37      693.04     25.67 o 
  -4   7   7       25.32       38.55      8.78 o 
  -3   7   7     3028.58     2841.60     44.06 o 
  -2   7   7     6368.68     6467.21     69.21 o 
  -1   7   7     3317.39     3463.09     42.89 o 
   0   7   7       16.19       12.90      4.93 o 
   1   7   7    10408.73    10367.44    128.71 o 
   2   7   7     4525.21     4639.06     62.53 o 
   3   7   7       79.91      106.39     15.87 o 
   4   7   7      398.07      346.58     15.56 o 
   5   7   7      463.21      451.51     33.00 o 
   6   7   7      818.45      859.15     61.47 o 
   7   7   7       70.59       54.45     26.89 o 
  -8   8   7       49.34       19.88     39.76 o 
  -7   8   7        1.68        6.63     33.13 o 
  -6   8   7       36.81       17.67     13.25 o 
  -5   8   7     1837.58     1848.00     46.00 o 
  -4   8   7      148.70      166.33     13.39 o 
  -3   8   7      323.16      326.31     19.42 o 
  -2   8   7     1867.09     2156.09     35.95 o 
  -1   8   7    12009.51    12710.29    120.32 o 
   0   8   7     1090.68     1128.49     25.52 o 
   1   8   7     3227.36     3177.04     55.14 o 
   2   8   7     3990.78     4193.34     72.46 o 
   3   8   7     5508.51     5441.65    106.77 o 
   4   8   7       12.44        8.71     10.77 o 
   5   8   7      271.17      276.91     29.16 o 
   6   8   7      176.69      183.48     37.00 o 
   7   8   7      396.67      413.00     46.35 o 
  -8   9   7        0.65       -6.63     39.76 o 
  -7   9   7      299.56      351.20     66.27 o 
  -6   9   7       30.03       22.29     12.42 o 
  -5   9   7       10.19        1.40      9.31 o 
  -4   9   7       29.93       25.68     10.87 o 
  -3   9   7      782.45      875.87     28.10 o 
  -2   9   7     7613.94     7439.73     91.71 o 
  -1   9   7     2299.09     2546.53     44.55 o 
   0   9   7     1097.07     1053.81     25.97 o 
   1   9   7      424.60      518.44     26.18 o 
   2   9   7    12382.54    12385.36    166.37 o 
   3   9   7      148.29      144.94     27.50 o 
   4   9   7      206.07      206.35     20.97 o 
   5   9   7       27.72       35.10     18.36 o 
   6   9   7     1014.23     1151.56     87.11 o 
   7   9   7        6.40      -12.74     17.55 o 
  -8  10   7      180.65      198.79     59.64 o 
  -7  10   7       86.34       19.88     33.13 o 
  -6  10   7      104.14      135.17     22.05 o 
  -5  10   7      214.20      197.95     17.19 o 
  -4  10   7      977.61     1030.15     29.73 o 
  -3  10   7        9.84       11.93      7.62 o 
  -2  10   7       12.13       14.16      8.78 o 
  -1  10   7      796.91      752.47     27.65 o 
   0  10   7     2029.25     1882.67     42.14 o 
   1  10   7      626.25      652.26     27.77 o 
   2  10   7      690.40      712.02     27.07 o 
   3  10   7       30.64       27.61     14.64 o 
   4  10   7       98.56       92.76     22.96 o 
   5  10   7      354.80      369.61     41.83 o 
   6  10   7       49.21       20.66     20.19 o 
   7  10   7        1.15      -20.18     20.18 o 
  -8  11   7        0.05       72.88     53.01 o 
  -7  11   7      244.22      251.80     59.64 o 
  -6  11   7     1207.85     1340.44     63.63 o 
  -5  11   7      529.64      556.67     32.20 o 
  -4  11   7       82.47       64.04     11.88 o 
  -3  11   7      789.22      830.94     29.91 o 
  -2  11   7     2873.52     2789.25     60.56 o 
  -1  11   7      237.13      241.10     17.43 o 
   0  11   7     2481.27     2540.38     45.52 o 
   1  11   7      508.95      488.65     28.01 o 
   2  11   7      427.18      439.18     23.34 o 
   3  11   7       56.36       55.05     10.95 o 
   4  11   7      492.06      477.91     38.26 o 
   5  11   7      154.42      115.96     32.80 o 
   6  11   7       24.57       -1.66     21.44 o 
  -8  12   7      414.43      364.45     79.51 o 
  -7  12   7      703.43      848.21     99.40 o 
  -6  12   7      567.69      577.28     37.67 o 
  -5  12   7      314.73      289.12     29.16 o 
  -4  12   7      814.94      787.73     28.44 o 
  -3  12   7      602.08      573.65     24.57 o 
  -2  12   7     2417.65     2270.18     55.15 o 
  -1  12   7      297.07      289.15     18.36 o 
   0  12   7      906.95      877.39     29.43 o 
   1  12   7       45.95       45.58     13.02 o 
   2  12   7      924.80      932.89     34.15 o 
   3  12   7      791.39      832.42     29.63 o 
   4  12   7      938.23      912.17     82.23 o 
   5  12   7        0.01       28.92     25.45 o 
   6  12   7      196.37      188.59     31.74 o 
  -7  13   7      293.30      283.69     34.09 o 
  -6  13   7     2198.81     2390.88     95.30 o 
  -5  13   7      432.73      427.09     44.33 o 
  -4  13   7      488.40      453.90     31.14 o 
  -3  13   7      513.47      475.09     35.58 o 
  -2  13   7    10457.42    10946.64    162.32 o 
  -1  13   7      879.70      827.72     44.36 o 
   0  13   7      167.32      179.51     17.30 o 
   1  13   7      704.38      729.79     24.85 o 
   2  13   7     7668.59     8071.83    128.16 o 
   3  13   7      536.33      614.44     45.59 o 
   4  13   7      516.86      431.79     39.42 o 
   5  13   7      103.83      145.78     37.49 o 
   6  13   7     1537.73     1597.37     72.50 o 
  -7  14   7        0.42       -2.41     25.45 o 
  -6  14   7        4.84        7.95     26.51 o 
  -5  14   7       47.16       56.33     26.96 o 
  -4  14   7      326.39      376.60     34.43 o 
  -3  14   7       62.46      104.10     18.45 o 
  -2  14   7      649.93      724.53     34.82 o 
  -1  14   7       27.84       10.84     12.83 o 
   0  14   7      268.42      249.69     19.86 o 
   1  14   7       16.22        5.29      9.34 o 
   2  14   7     3117.23     3473.25     74.01 o 
   3  14   7      143.13      106.46     43.07 o 
   4  14   7      148.20      165.16     37.49 o 
   5  14   7        9.23       19.88     28.11 o 
   6  14   7       61.25       66.27     53.01 o 
  -7  15   7        3.06      -15.46     26.96 o 
  -6  15   7     2525.58     2655.49    109.46 o 
  -5  15   7       71.77       56.58     30.19 o 
  -4  15   7       79.28       26.91     21.96 o 
  -3  15   7       23.44       10.77     16.95 o 
  -2  15   7     2255.53     2327.99     76.38 o 
  -1  15   7       25.54       -2.15     11.39 o 
   0  15   7      395.47      329.43     22.58 o 
   1  15   7        0.63      -12.61     12.61 o 
   2  15   7     2160.28     2100.06     62.28 o 
   3  15   7        2.10        3.58     18.36 o 
   4  15   7        4.46        0.00     23.43 o 
   5  15   7        6.07       23.19     28.11 o 
  -6  16   7      466.94      385.56     72.89 o 
  -5  16   7        0.21        0.00     23.43 o 
  -4  16   7     1158.12     1055.06     61.24 o 
  -3  16   7      119.08      150.78     27.28 o 
  -2  16   7      627.64      492.71     40.06 o 
  -1  16   7      113.93      126.93     19.86 o 
   0  16   7      310.77      303.81     25.08 o 
   1  16   7       14.19       -6.91     15.39 o 
   2  16   7       40.96       31.18     15.84 o 
   3  16   7        0.36        2.79     20.91 o 
   4  16   7       36.20       43.07     26.96 o 
   5  16   7        0.43      -39.76     39.76 o 
  -6  17   7        0.66       13.25     32.80 o 
  -5  17   7        2.42       26.00     30.19 o 
  -4  17   7        1.97      -11.93     22.05 o 
  -3  17   7        8.76       -1.24     21.44 o 
  -2  17   7       46.87       56.13     23.31 o 
  -1  17   7        0.13      -11.27     15.60 o 
   0  17   7     1932.64     1857.61     52.99 o 
   1  17   7        9.92       25.50     18.30 o 
   2  17   7      390.68      401.01    109.33 o 
   3  17   7       46.97       22.61     23.31 o 
   4  17   7     1394.66     1460.99     89.03 o 
  -5  18   7       99.53       36.45     32.80 o 
  -4  18   7     1207.77     1398.53     83.95 o 
  -3  18   7        8.21       24.90     22.31 o 
  -2  18   7      875.78      886.25     65.19 o 
  -1  18   7        0.67      -15.93     16.67 o 
   0  18   7     1945.66     1868.45     76.96 o 
   1  18   7       39.65        7.19     19.92 o 
   2  18   7     1450.28     1370.64    175.62 o 
   3  18   7       12.39        8.10     24.83 o 
   4  18   7      535.78      457.23     79.51 o 
  -5  19   7       98.25       99.39     53.01 o 
  -4  19   7      179.80      183.81     39.62 o 
  -3  19   7        5.57       -5.76     22.31 o 
  -2  19   7     3920.15     4028.77    139.50 o 
  -1  19   7      283.67      263.97     30.26 o 
   0  19   7       46.80       35.46     25.54 o 
   1  19   7       42.73       25.77     24.83 o 
   2  19   7     5605.90     5512.12    235.38 o 
   3  19   7        1.61        0.00     33.13 o 
  -4  20   7       21.62       53.01     46.39 o 
  -3  20   7        2.82       30.07     30.19 o 
  -2  20   7        0.11       22.29     24.84 o 
  -1  20   7      285.79      337.08     42.88 o 
   0  20   7       53.61       61.03     30.13 o 
   1  20   7        0.81      -30.19     30.19 o 
   2  20   7       26.23       47.27     34.91 o 
  -3  21   7        2.05        6.63     39.76 o 
  -2  21   7     1747.15     1902.08    172.31 o 
  -1  21   7       96.59       79.48     32.05 o 
   0  21   7        0.38       18.55     27.27 o 
   1  21   7       10.69       66.27     42.17 o 
   2  21   7     1185.64     1616.99    159.05 o 
  -1  22   7       17.69       52.64     39.13 o 
  -8   0   8     1581.43     1537.57     99.41 o 
  -7   0   8      219.38      238.54     39.76 o 
  -6   0   8     3710.22     3680.88     68.27 o 
  -5   0   8      176.05      191.94     17.24 o 
  -4   0   8     1805.92     1713.44     41.75 o 
  -3   0   8     3363.42     3528.96     61.28 o 
  -2   0   8    10333.69    10964.88    150.32 o 
  -1   0   8        0.10        1.66      6.63 o 
   0   0   8     5395.52     6895.09     92.65 o 
   1   0   8      739.43      662.81     21.50 o 
   2   0   8    11015.48    11800.95    169.59 o 
   3   0   8       10.07        6.02      7.95 o 
   4   0   8     2052.13     2140.62     60.99 o 
   5   0   8       57.43       95.56     16.06 o 
   6   0   8     2603.28     2666.50    122.62 o 
   7   0   8       41.22       43.44     33.13 o 
  -9   1   8        8.51       19.88     33.13 o 
  -8   1   8      147.05      216.87     30.19 o 
  -7   1   8       18.53       12.31     15.90 o 
  -6   1   8     2380.76     2472.44     39.74 o 
  -5   1   8      253.74      247.06     10.75 o 
  -4   1   8     1211.75     1422.43     30.25 o 
  -3   1   8        6.91        0.83      4.69 o 
  -2   1   8    32971.96    33914.47    265.17 o 
  -1   1   8        8.22        1.99      4.20 o 
   0   1   8    23946.49    27949.96    222.91 o 
   1   1   8        4.08        1.18      4.02 o 
   2   1   8     9358.21     9559.26     95.89 o 
   3   1   8        2.16       -4.31      5.51 o 
   4   1   8      843.39      838.70     24.54 o 
   5   1   8      110.56      123.38     11.98 o 
   6   1   8     2030.94     1901.75     52.72 o 
   7   1   8        1.73        7.04     12.05 o 
  -9   2   8      112.07      119.27     46.39 o 
  -8   2   8        7.97       23.56     20.70 o 
  -7   2   8      150.17      114.20     23.43 o 
  -6   2   8      876.31      820.76     18.08 o 
  -5   2   8     1051.25     1016.85     24.08 o 
  -4   2   8     4483.62     4686.70     80.00 o 
  -3   2   8      352.51      351.89     12.19 o 
  -2   2   8     8469.07     7631.54     74.23 o 
  -1   2   8      993.23     1030.99     22.02 o 
   0   2   8    18617.79    20100.52    157.88 o 
   1   2   8       37.58       32.25      5.45 o 
   2   2   8     2398.32     2235.70     37.11 o 
   3   2   8       21.17       20.62      6.14 o 
   4   2   8        3.90       -5.01      5.45 o 
   5   2   8      125.24      142.66     12.45 o 
   6   2   8        1.35      -11.60     13.25 o 
   7   2   8        1.61       -6.63     12.94 o 
  -9   3   8       39.88       26.51     39.76 o 
  -8   3   8      291.75      343.97     72.89 o 
  -7   3   8        3.81      -10.84     12.42 o 
  -6   3   8     4573.58     4590.33     70.22 o 
  -5   3   8      530.40      524.52     20.24 o 
  -4   3   8       26.75       24.02      6.45 o 
  -3   3   8      230.22      209.75      9.59 o 
  -2   3   8    25430.75    26059.92    208.41 o 
  -1   3   8     3095.47     3568.88     39.81 o 
   0   3   8       59.82       55.86      6.70 o 
   1   3   8       60.94       50.46      5.98 o 
   2   3   8    24191.32    24248.50    229.17 o 
   3   3   8        1.04        6.28      5.80 o 
   4   3   8       29.03       28.00      7.62 o 
   5   3   8      114.58      106.86     11.53 o 
   6   3   8      546.57      591.28     30.56 o 
   7   3   8        1.85      -12.42     12.42 o 
  -9   4   8       18.04      -26.51     39.76 o 
  -8   4   8      102.23       64.74     30.19 o 
  -7   4   8        7.31        0.66     13.64 o 
  -6   4   8     2263.04     2193.55    108.11 o 
  -5   4   8       94.79       89.20     10.97 o 
  -4   4   8     3633.60     3422.79     41.34 o 
  -3   4   8      315.50      264.47     14.29 o 
  -2   4   8    14553.25    14770.65    132.74 o 
  -1   4   8      207.72      223.66      9.47 o 
   0   4   8       81.65       34.22      5.31 o 
   1   4   8      536.60      482.45     19.64 o 
   2   4   8    12144.31    12066.02    108.83 o 
   3   4   8      214.27      240.65     12.43 o 
   4   4   8        6.69       -6.14      6.14 o 
   5   4   8      239.65      270.12     19.76 o 
   6   4   8      140.43      155.78     19.46 o 
   7   4   8        3.80       -1.27     14.34 o 
  -9   5   8       90.76       69.17     56.33 o 
  -8   5   8       12.05      -18.74     18.74 o 
  -7   5   8        0.16        0.00     13.64 o 
  -6   5   8     1195.65     1211.63     37.63 o 
  -5   5   8     3846.58     3806.74     61.94 o 
  -4   5   8     7741.67     7941.34     83.55 o 
  -3   5   8      325.60      297.36     12.23 o 
  -2   5   8     7669.31     6761.87     66.43 o 
  -1   5   8    17591.65    18488.49    156.07 o 
   0   5   8     9302.12     9842.71     90.57 o 
   1   5   8       22.93       42.57      4.83 o 
   2   5   8     1172.53     1099.84     21.86 o 
   3   5   8      747.97      723.82     23.66 o 
   4   5   8      633.52      624.93     21.60 o 
   5   5   8        1.25        0.95     11.25 o 
   6   5   8       83.14      100.44     20.91 o 
   7   5   8       12.22       19.37     17.55 o 
  -9   6   8      104.49       37.87     59.64 o 
  -8   6   8      575.86      585.26     89.46 o 
  -7   6   8        4.27        6.63     18.74 o 
  -6   6   8     1458.84     1364.93     40.22 o 
  -5   6   8     1274.26     1245.24     26.97 o 
  -4   6   8     1731.75     1777.73     29.86 o 
  -3   6   8     1192.08     1146.08     23.29 o 
  -2   6   8    12091.42    12031.52    108.69 o 
  -1   6   8     5989.49     6482.06     69.89 o 
   0   6   8     2949.87     3167.44     41.32 o 
   1   6   8      203.35      180.79     11.79 o 
   2   6   8     3353.59     3491.74     56.13 o 
   3   6   8        4.62        1.58      8.25 o 
   4   6   8      204.70      202.45     14.15 o 
   5   6   8       67.82       73.83     19.29 o 
   6   6   8      218.66      258.21     42.22 o 
   7   6   8        1.43        6.63     16.31 o 
  -9   7   8      385.79      362.55     53.74 o 
  -8   7   8      191.49      152.68     37.49 o 
  -7   7   8        0.30        3.31     18.74 o 
  -6   7   8      485.70      498.24     29.60 o 
  -5   7   8     4447.94     4207.26     66.51 o 
  -4   7   8     1738.96     1722.15     35.37 o 
  -3   7   8      326.88      357.51     18.47 o 
  -2   7   8     9447.51     9747.26    103.51 o 
  -1   7   8    14820.31    15835.13    144.57 o 
   0   7   8     1743.06     1823.90     35.13 o 
   1   7   8     1077.80     1125.01     27.67 o 
   2   7   8     4589.32     4781.61     69.80 o 
   3   7   8     3041.01     3240.50     58.70 o 
   4   7   8     1010.29      985.94     33.74 o 
   5   7   8      459.49      440.99     34.01 o 
   6   7   8      532.44      438.43     35.58 o 
   7   7   8       59.84       30.98     18.90 o 
  -8   8   8       66.80       56.80     43.07 o 
  -7   8   8      319.30      229.01     39.62 o 
  -6   8   8        2.79       10.41     12.31 o 
  -5   8   8     1011.69      940.78     28.74 o 
  -4   8   8       65.12       59.36     17.33 o 
  -3   8   8       33.34       19.67      6.60 o 
  -2   8   8     1601.60     1896.53     33.80 o 
  -1   8   8      178.70      165.89     10.62 o 
   0   8   8     2496.46     2680.95     42.89 o 
   1   8   8     7948.21     7852.61    112.59 o 
   2   8   8      117.72      165.24     16.25 o 
   3   8   8      192.51      196.08     22.21 o 
   4   8   8      625.20      724.49     30.04 o 
   5   8   8     1857.70     1852.15     67.53 o 
   6   8   8        9.45        8.84     19.13 o 
   7   8   8       13.85       10.13     20.18 o 
  -8   9   8       29.85        6.63     36.45 o 
  -7   9   8      245.93      251.80     59.64 o 
  -6   9   8      484.82      485.81     25.88 o 
  -5   9   8       27.60       16.91     10.04 o 
  -4   9   8      260.70      291.81     18.31 o 
  -3   9   8      504.29      552.38     25.19 o 
  -2   9   8     8931.03     8800.65    116.07 o 
  -1   9   8       34.55       15.28      6.89 o 
   0   9   8      175.61      196.97     16.00 o 
   1   9   8     2407.24     2725.83     56.96 o 
   2   9   8     9145.67     9085.79    132.51 o 
   3   9   8      575.51      541.00     32.89 o 
   4   9   8      100.65      113.14     22.32 o 
   5   9   8       76.34       78.18     28.43 o 
   6   9   8      489.17      522.75     40.37 o 
   7   9   8       28.63       77.70     24.84 o 
  -8  10   8      152.86       72.88     32.80 o 
  -7  10   8      103.76       -6.63     33.13 o 
  -6  10   8      729.95      667.28     44.11 o 
  -5  10   8      558.41      582.40     27.76 o 
  -4  10   8      205.07      259.17     18.39 o 
  -3  10   8       31.04       13.25      7.62 o 
  -2  10   8     3335.15     3312.54     59.92 o 
  -1  10   8      102.18      112.12     17.36 o 
   0  10   8        3.47        0.00      5.14 o 
   1  10   8      243.06      181.37     17.03 o 
   2  10   8     1013.45      994.07     33.35 o 
   3  10   8       57.80       64.06     18.87 o 
   4  10   8      169.56      140.20     24.84 o 
   5  10   8      449.70      482.31     39.42 o 
   6  10   8       61.25       53.94     22.31 o 
  -8  11   8       40.72        6.63     39.76 o 
  -7  11   8       11.23      -13.25     33.13 o 
  -6  11   8      288.95      347.10     36.62 o 
  -5  11   8     2525.35     2456.45     93.92 o 
  -4  11   8      157.37      175.60     18.77 o 
  -3  11   8      300.38      297.93     26.78 o 
  -2  11   8      749.90      714.36     30.13 o 
  -1  11   8     9804.41    10065.94    131.82 o 
   0  11   8     1632.56     1643.14     40.17 o 
   1  11   8      359.03      334.38     22.47 o 
   2  11   8        0.24       -9.82      9.82 o 
   3  11   8      716.07      712.02     28.30 o 
   4  11   8      338.73      359.84     35.58 o 
   5  11   8       10.10       26.12     20.18 o 
   6  11   8        9.29       25.27     22.31 o 
  -8  12   8      213.53      291.56     72.88 o 
  -7  12   8        5.15       13.25     39.76 o 
  -6  12   8        7.55        0.00     22.05 o 
  -5  12   8     2270.24     2166.81    101.40 o 
  -4  12   8       56.14       55.62     15.82 o 
  -3  12   8     1775.56     1906.64     51.90 o 
  -2  12   8      219.01      241.87     21.24 o 
  -1  12   8      112.38      154.83     15.34 o 
   0  12   8       77.91       76.21     12.77 o 
   1  12   8     1253.01     1254.80     47.50 o 
   2  12   8      303.79      324.58     33.79 o 
   3  12   8      748.88      816.85     31.21 o 
   4  12   8       56.16       30.79     20.19 o 
   5  12   8      453.98      462.30    112.65 o 
   6  12   8      175.79      203.44     34.01 o 
  -7  13   8      169.79      150.49     28.10 o 
  -6  13   8      165.93      218.66     36.62 o 
  -5  13   8     5087.22     4998.88    281.81 o 
  -4  13   8       29.75       52.71     18.00 o 
  -3  13   8      605.16      682.38     35.77 o 
  -2  13   8      560.11      599.56     27.92 o 
  -1  13   8     5675.98     5651.78     90.25 o 
   0  13   8        0.93        7.71     11.82 o 
   1  13   8      774.93      694.56     36.96 o 
   2  13   8     1326.45     1346.49     43.86 o 
   3  13   8     4536.64     4710.30    192.28 o 
   4  13   8        0.82      -20.62     20.70 o 
   5  13   8       14.47       39.76     28.11 o 
   6  13   8      432.36      374.40     96.08 o 
  -7  14   8      877.74      978.39     60.07 o 
  -6  14   8       41.41       39.76     39.76 o 
  -5  14   8      515.73      596.39     51.55 o 
  -4  14   8      196.22      194.79     27.89 o 
  -3  14   8       14.08        5.38     13.73 o 
  -2  14   8      116.79      128.13     17.14 o 
  -1  14   8      172.13      116.80     17.03 o 
   0  14   8        0.01        8.36      9.68 o 
   1  14   8      843.21      841.18     39.74 o 
   2  14   8       34.04       39.76     20.09 o 
   3  14   8      711.85      683.79     63.13 o 
   4  14   8        4.72       26.51     25.45 o 
   5  14   8     1561.23     1665.78     91.29 o 
  -7  15   8      325.67      319.85     42.87 o 
  -6  15   8       60.22       63.43     43.07 o 
  -5  15   8     3609.41     3550.03    192.25 o 
  -4  15   8      120.89       93.37     24.84 o 
  -3  15   8      245.79      223.63     65.21 o 
  -2  15   8        0.24        5.49     12.69 o 
  -1  15   8     2266.64     2466.55     61.37 o 
   0  15   8       74.03       64.28     14.14 o 
   1  15   8       64.12       62.37     18.12 o 
   2  15   8        2.10      -14.16     14.16 o 
   3  15   8      225.51      225.89     42.17 o 
   4  15   8        0.74        2.41     25.45 o 
   5  15   8       39.87       -6.63     39.76 o 
  -6  16   8       81.02       51.99     30.19 o 
  -5  16   8       89.69       96.08     32.80 o 
  -4  16   8       45.99       36.15     25.45 o 
  -3  16   8      834.50      912.61     52.66 o 
  -2  16   8      215.64      207.99     26.19 o 
  -1  16   8        3.77       -3.66     12.77 o 
   0  16   8        1.73       -2.89     12.23 o 
   1  16   8      173.64      166.88     23.88 o 
   2  16   8       17.55        0.70     25.30 o 
   3  16   8        0.80        1.02     30.19 o 
   4  16   8        9.82        0.00     28.11 o 
   5  16   8       13.50       59.64     53.01 o 
  -6  17   8       11.12       56.33     32.80 o 
  -5  17   8     4410.17     4424.71    152.30 o 
  -4  17   8       10.74        7.83     25.45 o 
  -3  17   8      494.53      521.63     45.74 o 
  -2  17   8        5.11       -9.94     14.64 o 
  -1  17   8     4982.82     4886.97    112.05 o 
   0  17   8        0.69        5.68     19.29 o 
   1  17   8      704.73      755.13     43.27 o 
   2  17   8       72.31       36.03     56.33 o 
   3  17   8     1157.07     1028.53     62.42 o 
   4  17   8       15.39        6.63     39.76 o 
  -5  18   8       32.81       65.32     31.81 o 
  -4  18   8       43.35       32.62     30.19 o 
  -3  18   8     1300.92     1350.28     96.45 o 
  -2  18   8       47.39        9.26     20.09 o 
  -1  18   8       29.74       25.39     18.51 o 
   0  18   8        5.41      -13.69     20.62 o 
   1  18   8     1527.46     1624.72     69.82 o 
   2  18   8       16.57       70.15     46.39 o 
   3  18   8      531.13      623.73    102.71 o 
   4  18   8       26.76       59.64     53.01 o 
  -5  19   8      659.39      523.50     86.14 o 
  -4  19   8       11.83       46.90     30.19 o 
  -3  19   8       78.67      127.61     33.20 o 
  -2  19   8       48.49       20.86     20.90 o 
  -1  19   8     1470.18     1444.59     73.07 o 
   0  19   8       71.22      105.44     31.20 o 
   1  19   8       53.26       53.01     34.91 o 
   2  19   8      159.59      129.05     49.03 o 
   3  19   8      820.49      848.22     99.40 o 
  -4  20   8       45.20      106.02     53.01 o 
  -3  20   8      270.93      165.66     53.01 o 
  -2  20   8      156.73      205.09     30.82 o 
  -1  20   8       45.33       51.30     29.40 o 
   0  20   8        0.93      -23.31     23.31 o 
   1  20   8     1348.17     1350.38    142.48 o 
   2  20   8        9.16      -13.25     59.64 o 
  -3  21   8       54.42       11.36     31.81 o 
  -2  21   8      354.37      359.06     58.78 o 
  -1  21   8      356.05      329.87     44.63 o 
   0  21   8       20.51       35.57     32.22 o 
   1  21   8        3.66       13.25     59.64 o 
  -9   1   9      698.03      748.81     79.52 o 
  -8   1   9        0.00        6.63     18.74 o 
  -7   1   9     1034.41     1062.15     69.59 o 
  -6   1   9      332.12      327.20     11.15 o 
  -5   1   9     2284.43     2167.21     33.70 o 
  -4   1   9      258.16      254.83     11.95 o 
  -3   1   9     5469.57     5375.48     60.96 o 
  -2   1   9      232.90      252.95     10.46 o 
  -1   1   9     1129.57     1419.18     22.83 o 
   0   1   9      455.38      426.33     12.31 o 
   1   1   9     5667.66     5640.81     63.03 o 
   2   1   9       58.92       67.57      9.39 o 
   3   1   9       18.84       20.64      7.80 o 
   4   1   9       47.27       48.86      8.81 o 
   5   1   9     1590.23     1696.43     43.40 o 
   6   1   9       11.61        4.88     13.89 o 
   7   1   9      542.48      503.22     36.02 o 
  -9   2   9     1321.33     1298.92     99.40 o 
  -8   2   9       25.53       20.62     53.01 o 
  -7   2   9      761.66      757.28     79.52 o 
  -6   2   9      119.89      117.09     11.63 o 
  -5   2   9     3491.02     3404.89     46.28 o 
  -4   2   9      118.96      135.02     10.18 o 
  -3   2   9     8985.97     8509.57    101.15 o 
  -2   2   9      599.71      666.54     16.11 o 
  -1   2   9      305.10      531.26     14.52 o 
   0   2   9      943.30      989.19     18.21 o 
   1   2   9     7169.17     6752.90     68.92 o 
   2   2   9      387.30      457.08     19.73 o 
   3   2   9      619.38      683.43     21.06 o 
   4   2   9       97.17       94.43     10.28 o 
   5   2   9     2313.52     2321.83     52.51 o 
   6   2   9        1.90       -4.97     13.25 o 
   7   2   9      252.19      257.84     25.43 o 
  -9   3   9      137.56      119.27     53.01 o 
  -8   3   9       96.39       79.51     25.45 o 
  -7   3   9      164.52      120.97     22.32 o 
  -6   3   9        0.00        2.98      8.57 o 
  -5   3   9       42.72       46.99      8.78 o 
  -4   3   9      342.31      305.44     14.27 o 
  -3   3   9     3983.10     4382.71     62.51 o 
  -2   3   9      587.22      602.96     14.75 o 
  -1   3   9       15.24       67.65      7.34 o 
   0   3   9       24.09       15.78      5.57 o 
   1   3   9      798.63      789.65     19.31 o 
   2   3   9        2.21        5.42      6.70 o 
   3   3   9      142.06      113.02      9.52 o 
   4   3   9       50.79       44.27      9.34 o 
   5   3   9      122.35      122.55     16.40 o 
   6   3   9        8.40       -8.28     13.25 o 
   7   3   9       23.77        5.80     16.95 o 
  -9   4   9        0.80       -6.63     39.76 o 
  -8   4   9        9.72       43.07     29.82 o 
  -7   4   9      762.99      826.31     41.74 o 
  -6   4   9      800.30      789.56     30.32 o 
  -5   4   9     1015.35      966.47     33.18 o 
  -4   4   9      512.70      457.57     13.88 o 
  -3   4   9     3358.24     3361.14     48.00 o 
  -2   4   9     3648.30     3704.89     43.07 o 
  -1   4   9     2083.33     1857.98     28.07 o 
   0   4   9      103.19      105.52      8.39 o 
   1   4   9     7934.56     8040.41     89.92 o 
   2   4   9     2174.26     2107.61     34.39 o 
   3   4   9        3.18        3.41      6.56 o 
   4   4   9       69.76       70.89      9.92 o 
   5   4   9     1066.91     1125.75     35.58 o 
   6   4   9       32.81       48.89     18.36 o 
   7   4   9        1.81       -8.05     16.31 o 
  -9   5   9      685.94      662.66     86.14 o 
  -8   5   9       50.95        7.95     43.07 o 
  -7   5   9      234.27      264.78     27.28 o 
  -6   5   9      152.23      157.94     16.67 o 
  -5   5   9     7371.04     7524.63    104.56 o 
  -4   5   9      822.30      869.78     24.15 o 
  -3   5   9    13041.87    13144.02    131.61 o 
  -2   5   9     1589.80     1838.18     29.72 o 
  -1   5   9    31851.57    33842.08    285.61 o 
   0   5   9     2029.75     2004.79     32.60 o 
   1   5   9    14489.61    15275.66    166.77 o 
   2   5   9        2.75        1.13      7.20 o 
   3   5   9     2202.52     2294.19     47.28 o 
   4   5   9      174.06      181.18     14.31 o 
   5   5   9     1226.48     1210.76     55.11 o 
   6   5   9        8.14      -15.62     16.31 o 
   7   5   9       61.54       77.42     20.91 o 
  -9   6   9       55.70       24.30     34.91 o 
  -8   6   9        1.64        6.02     25.45 o 
  -7   6   9       62.32       56.38     15.67 o 
  -6   6   9     1301.04     1291.95     46.63 o 
  -5   6   9      975.23      952.62     22.81 o 
  -4   6   9       11.31       15.32      6.45 o 
  -3   6   9     1124.65     1171.01     23.74 o 
  -2   6   9    16311.12    17099.54    156.98 o 
  -1   6   9      197.72      137.00     11.07 o 
   0   6   9      774.27      811.07     32.95 o 
   1   6   9     3864.99     3980.77     55.96 o 
   2   6   9     5428.57     5588.89     79.70 o 
   3   6   9        7.35        5.30      9.64 o 
   4   6   9      100.05       88.06     11.96 o 
   5   6   9      222.43      145.20     25.30 o 
   6   6   9      408.17      387.25     38.36 o 
   7   6   9        2.20       24.17     20.18 o 
  -9   7   9      262.85      392.99    115.96 o 
  -8   7   9      373.14      351.21     49.04 o 
  -7   7   9      660.65      596.70     56.23 o 
  -6   7   9       41.48       11.51     26.14 o 
  -5   7   9     1892.10     1801.83     33.79 o 
  -4   7   9      451.73      478.50     18.03 o 
  -3   7   9     1353.19     1349.06     31.60 o 
  -2   7   9       34.97       45.40      8.25 o 
  -1   7   9     5817.47     5640.17     74.38 o 
   0   7   9     1346.15     1359.23     35.54 o 
   1   7   9     3834.40     3924.49     59.22 o 
   2   7   9        3.74       -0.87      7.52 o 
   3   7   9     3226.51     3310.69     65.69 o 
   4   7   9      458.92      484.84     25.60 o 
   5   7   9      461.45      551.65     38.26 o 
   6   7   9       89.43       57.32     24.04 o 
   7   7   9       85.74       52.23     32.98 o 
  -8   8   9      163.64       88.35     66.27 o 
  -7   8   9        7.30        1.33     26.51 o 
  -6   8   9       41.03       49.48     16.26 o 
  -5   8   9      361.40      371.87     18.55 o 
  -4   8   9      188.20      208.25     20.16 o 
  -3   8   9      130.93      143.20     12.69 o 
  -2   8   9      448.36      459.66     20.73 o 
  -1   8   9     1413.61     1437.75     31.87 o 
   0   8   9     1380.92     1569.85     32.49 o 
   1   8   9     3803.64     3938.79     66.94 o 
   2   8   9     1300.29     1243.21     32.24 o 
   3   8   9     1076.26     1123.42     33.63 o 
   4   8   9     1101.42     1040.95     85.13 o 
   5   8   9     1809.83     1758.49     67.53 o 
   6   8   9       53.78       90.67     25.30 o 
   7   8   9       33.84       36.45     28.11 o 
  -8   9   9       76.91       42.31     30.19 o 
  -7   9   9       94.60       65.76     30.19 o 
  -6   9   9        9.05       17.81     12.05 o 
  -5   9   9     1023.74     1064.67     31.42 o 
  -4   9   9      409.20      417.43     18.30 o 
  -3   9   9      127.32      124.93     14.68 o 
  -2   9   9      117.01      137.45     13.58 o 
  -1   9   9      386.71      461.80     17.02 o 
   0   9   9      777.19      716.98     26.58 o 
   1   9   9      935.55      889.49     57.14 o 
   2   9   9      637.78      597.63     26.49 o 
   3   9   9      120.91      145.67     22.21 o 
   4   9   9     1371.27     1433.07     67.54 o 
   5   9   9       85.82       58.81     21.44 o 
   6   9   9       63.37       50.80     22.96 o 
  -8  10   9      207.92      143.83     39.62 o 
  -7  10   9      120.58       69.83     30.19 o 
  -6  10   9     1081.41     1159.54     50.60 o 
  -5  10   9       74.98       71.42     14.89 o 
  -4  10   9      124.49      148.51     12.85 o 
  -3  10   9        3.24       -5.76      8.43 o 
  -2  10   9     6186.98     6210.37     91.49 o 
  -1  10   9       52.64       37.37      9.23 o 
   0  10   9      342.67      349.88     20.69 o 
   1  10   9      290.72      263.97     19.80 o 
   2  10   9     5771.06     5648.25     95.94 o 
   3  10   9      187.72      140.71     22.83 o 
   4  10   9        0.02       -2.48     16.95 o 
   5  10   9        7.44       32.30     23.62 o 
   6  10   9      354.26      353.23     36.85 o 
  -8  11   9      320.01      249.24     49.03 o 
  -7  11   9        1.07       19.28     25.45 o 
  -6  11   9        9.59      -13.25     19.88 o 
  -5  11   9     1349.45     1389.26     47.77 o 
  -4  11   9     2558.05     2592.87     55.43 o 
  -3  11   9      382.79      358.88     21.85 o 
  -2  11   9        5.40        5.05      9.18 o 
  -1  11   9     2503.17     2601.98     52.71 o 
   0  11   9     2379.15     2379.18     71.76 o 
   1  11   9      303.91      289.59     21.87 o 
   2  11   9      995.70      985.54     39.29 o 
   3  11   9      436.31      396.53     39.87 o 
   4  11   9      154.31      164.71     29.16 o 
   5  11   9      167.11      193.44     31.74 o 
   6  11   9      138.54      110.26     28.74 o 
  -8  12   9        7.91       -4.59     30.19 o 
  -7  12   9      157.49      169.02     22.03 o 
  -6  12   9     1730.54     1824.89     99.41 o 
  -5  12   9     2218.10     2303.70    142.85 o 
  -4  12   9      260.53      251.85     22.38 o 
  -3  12   9      945.96      943.82     33.97 o 
  -2  12   9     4695.48     4450.83     76.76 o 
  -1  12   9     1113.44     1119.25     36.18 o 
   0  12   9      516.62      492.90     31.63 o 
   1  12   9       61.64       20.62     14.16 o 
   2  12   9     3312.85     3229.28     70.35 o 
   3  12   9       11.14       -6.63     11.36 o 
   4  12   9      107.56      141.28     28.74 o 
   5  12   9      325.28      306.90     38.26 o 
   6  12   9      960.75      946.70    132.54 o 
  -7  13   9      322.67      296.36     34.91 o 
  -6  13   9       57.13        6.63     25.45 o 
  -5  13   9      933.99     1124.24     69.59 o 
  -4  13   9     1693.21     1811.11     60.29 o 
  -3  13   9     1424.63     1366.99     49.40 o 
  -2  13   9      690.84      770.23     30.79 o 
  -1  13   9      542.68      555.00     30.98 o 
   0  13   9     3659.78     4028.43     75.53 o 
   1  13   9     1030.53     1036.95     87.94 o 
   2  13   9      103.80       76.20     18.22 o 
   3  13   9      219.50      188.21     39.62 o 
   4  13   9     1532.72     1602.88    122.60 o 
   5  13   9      367.66      371.55     51.55 o 
  -7  14   9       12.75        3.87     26.96 o 
  -6  14   9       42.27       35.34     26.96 o 
  -5  14   9       21.11       66.27     28.11 o 
  -4  14   9       27.72       41.71     20.18 o 
  -3  14   9        0.85      -12.81     12.81 o 
  -2  14   9      605.58      600.61     29.72 o 
  -1  14   9       67.32       56.71     22.82 o 
   0  14   9      350.40      374.96     22.57 o 
   1  14   9        0.50       -4.42     21.04 o 
   2  14   9      183.23      227.62     28.98 o 
   3  14   9        0.70        6.63     22.05 o 
   4  14   9     1129.09     1050.31    122.60 o 
   5  14   9       55.44       16.82     30.19 o 
  -7  15   9       27.82       72.88     31.81 o 
  -6  15   9      208.77      142.72     46.39 o 
  -5  15   9       16.59        6.63     23.43 o 
  -4  15   9     3389.56     3262.56    206.50 o 
  -3  15   9       30.09        4.84     15.09 o 
  -2  15   9      167.95      135.97     20.23 o 
  -1  15   9      109.26      134.99     21.45 o 
   0  15   9      192.91      215.44     19.06 o 
   1  15   9       11.78        0.97     14.84 o 
   2  15   9      204.52      154.52     23.88 o 
   3  15   9        8.88      -14.91     29.82 o 
   4  15   9       91.25      160.34     39.62 o 
   5  15   9        0.03       13.25     39.76 o 
  -6  16   9     3120.29     3161.24    124.14 o 
  -5  16   9      387.07      448.48     99.39 o 
  -4  16   9      233.54      185.19     39.76 o 
  -3  16   9        1.14      -15.51     15.51 o 
  -2  16   9     5299.61     4849.84    107.01 o 
  -1  16   9      235.11      241.59     24.95 o 
   0  16   9      113.40       44.36     20.11 o 
   1  16   9      103.76       87.14     21.34 o 
   2  16   9      302.32      318.89     50.91 o 
   3  16   9       19.94       25.18     34.91 o 
   4  16   9      123.26      112.23     36.62 o 
  -6  17   9        2.10       36.45     32.80 o 
  -5  17   9        7.64      -25.45     25.45 o 
  -4  17   9       31.63       43.07     28.11 o 
  -3  17   9        7.26       10.32     18.51 o 
  -2  17   9       17.47      -10.68     16.06 o 
  -1  17   9       20.71       22.84     17.50 o 
   0  17   9        0.04        5.68     19.29 o 
   1  17   9       19.58        8.38     18.90 o 
   2  17   9     1064.14      997.74     81.90 o 
   3  17   9        1.83       34.20     24.97 o 
   4  17   9       98.11       79.51     53.01 o 
  -5  18   9        4.59       23.19     28.11 o 
  -4  18   9       32.23       39.76     30.19 o 
  -3  18   9      127.35       72.88     23.19 o 
  -2  18   9     3231.53     3364.87     90.68 o 
  -1  18   9        1.78        9.35     22.31 o 
   0  18   9      233.08      218.56     60.89 o 
   1  18   9        0.03      -20.62     20.62 o 
   2  18   9     3706.25     3712.08    156.98 o 
   3  18   9       41.66       72.88     46.39 o 
  -5  19   9        1.40       66.27     53.01 o 
  -4  19   9      462.21      648.14     63.13 o 
  -3  19   9        8.31       24.70     21.42 o 
  -2  19   9      251.84      272.05     32.79 o 
  -1  19   9        0.20       -0.66     24.03 o 
   0  19   9     1418.44     1544.84     73.92 o 
   1  19   9       74.67       79.51     42.17 o 
   2  19   9       26.69       67.31    109.33 o 
   3  19   9       43.46       26.51     46.39 o 
  -4  20   9       51.28       19.88     32.80 o 
  -3  20   9      106.43      109.33     37.49 o 
  -2  20   9      117.52       54.27     34.01 o 
  -1  20   9       35.96        6.63     27.27 o 
   0  20   9        0.09      -11.30     23.31 o 
   1  20   9      188.67      239.94     56.23 o 
   2  20   9       74.38       72.88     66.27 o 
  -2  21   9        1.45       17.39     36.62 o 
  -1  21   9        6.13       -3.98     33.08 o 
   0  21   9      777.91      652.74     79.65 o 
   1  21   9       94.84      112.64     72.88 o 
  -8   0  10      960.66      868.13     79.52 o 
  -7   0  10       68.28       92.76     17.05 o 
  -6   0  10     6006.59     5905.83    132.13 o 
  -5   0  10      128.16      112.39     20.36 o 
  -4   0  10     1796.04     1815.78     62.61 o 
  -3   0  10       60.41       39.76     11.48 o 
  -2   0  10    18706.30    19299.63    254.24 o 
  -1   0  10     1432.90     1399.63     42.10 o 
   0   0  10      230.70      196.40     20.12 o 
   1   0  10       22.82       19.47     10.52 o 
   2   0  10     1720.16     1670.62     57.41 o 
   3   0  10       76.02       62.22     14.64 o 
   4   0  10     2011.57     2191.76     58.48 o 
   5   0  10       48.85       32.66     17.07 o 
   6   0  10     1209.98     1141.25     60.92 o 
   7   0  10        8.91       -6.63     26.51 o 
  -9   1  10       25.27       26.51     33.13 o 
  -8   1  10      494.10      508.68     42.17 o 
  -7   1  10       11.58        4.97     12.10 o 
  -6   1  10     1600.93     1626.77     67.24 o 
  -5   1  10      118.72      124.19     11.62 o 
  -4   1  10     1883.85     1863.74     35.08 o 
  -3   1  10       93.76      108.88     10.37 o 
  -2   1  10      302.16      279.46     19.92 o 
  -1   1  10       11.26        1.18      4.45 o 
   0   1  10     9936.28     9754.42     91.72 o 
   1   1  10       11.55        4.19      5.80 o 
   2   1  10     2242.63     2499.07     47.94 o 
   3   1  10        0.58       -1.77      6.92 o 
   4   1  10      737.42      780.91     22.92 o 
   5   1  10        0.33        5.81     10.77 o 
   6   1  10      441.43      381.01     27.23 o 
   7   1  10       26.16       25.61     18.36 o 
  -9   2  10        2.75       19.88     33.13 o 
  -8   2  10       14.13       -7.36     20.70 o 
  -7   2  10       60.29       53.01     20.70 o 
  -6   2  10      884.20      790.69     23.88 o 
  -5   2  10      386.13      430.68     17.00 o 
  -4   2  10     1326.30     1202.81     25.96 o 
  -3   2  10     1129.80     1201.85     29.15 o 
  -2   2  10     2307.53     2524.44     41.04 o 
  -1   2  10       91.20       74.95      7.11 o 
   0   2  10     3069.32     2770.14     37.57 o 
   1   2  10      443.69      470.15     16.09 o 
   2   2  10     2833.04     2870.63     49.75 o 
   3   2  10        1.80       10.89      8.75 o 
   4   2  10      149.44      162.24     12.64 o 
   5   2  10        5.56        9.94     10.82 o 
   6   2  10        7.58       -7.67     13.89 o 
   7   2  10       11.90        1.66     16.95 o 
  -9   3  10       74.97       66.27     46.39 o 
  -8   3  10      102.59       97.18     26.96 o 
  -7   3  10        0.90       -3.79     15.90 o 
  -6   3  10     3605.53     3653.23     78.47 o 
  -5   3  10       54.82       65.49     17.22 o 
  -4   3  10     1681.24     1669.03     37.76 o 
  -3   3  10      106.59      140.11     10.29 o 
  -2   3  10     6209.73     6268.93     71.59 o 
  -1   3  10      120.53      118.10      8.64 o 
   0   3  10     1254.36     1169.32     26.93 o 
   1   3  10      517.82      545.50     17.01 o 
   2   3  10     3965.48     3962.29     62.45 o 
   3   3  10       45.18       37.59      9.73 o 
   4   3  10     2045.66     2078.87     40.62 o 
   5   3  10        0.26        9.94     12.31 o 
   6   3  10      109.73      101.60     22.96 o 
   7   3  10       22.00       30.40     24.35 o 
  -9   4  10      196.66      245.17     59.64 o 
  -8   4  10      269.13      212.04     53.01 o 
  -7   4  10      157.87      109.84     25.45 o 
  -6   4  10      553.89      607.14     28.00 o 
  -5   4  10      549.47      537.39     23.27 o 
  -4   4  10     2071.92     2080.42     35.44 o 
  -3   4  10      249.94      264.25     12.73 o 
  -2   4  10    13685.13    13907.49    137.77 o 
  -1   4  10      901.68      889.03     20.27 o 
   0   4  10     5075.60     5136.49     69.61 o 
   1   4  10       47.72       57.15      8.30 o 
   2   4  10     2847.93     2736.28     49.09 o 
   3   4  10       97.36      116.07     11.16 o 
   4   4  10     2330.05     2401.74     46.52 o 
   5   4  10       97.73       76.58     15.37 o 
   6   4  10       97.34      109.88     24.08 o 
   7   4  10        7.40       -3.57     17.55 o 
  -9   5  10        1.49        0.00     39.76 o 
  -8   5  10      946.65      930.07    119.28 o 
  -7   5  10       40.04       52.83     18.36 o 
  -6   5  10       86.79      101.37     32.52 o 
  -5   5  10        0.53       -8.39     10.53 o 
  -4   5  10      405.60      371.67     15.63 o 
  -3   5  10     5304.64     5457.90     66.36 o 
  -2   5  10    15701.03    16739.71    175.05 o 
  -1   5  10      716.36      657.91     26.39 o 
   0   5  10     2163.20     1778.81     31.60 o 
   1   5  10    11547.49    11745.24    124.71 o 
   2   5  10     5374.24     5554.62     64.22 o 
   3   5  10       14.87       13.92      7.26 o 
   4   5  10      141.32      118.37     12.46 o 
   5   5  10      784.26      782.08     44.53 o 
   6   5  10      436.90      484.04     90.66 o 
   7   5  10        3.25       -9.85     18.36 o 
  -9   6  10       10.82       33.13     46.39 o 
  -8   6  10      493.55      466.91     82.83 o 
  -7   6  10       30.09       12.69     14.34 o 
  -6   6  10     2591.28     2501.12     73.93 o 
  -5   6  10        2.59       -6.82      6.82 o 
  -4   6  10     1487.02     1371.57     34.82 o 
  -3   6  10      934.97      921.71     22.57 o 
  -2   6  10     9691.16     9888.47    125.41 o 
  -1   6  10      784.02      643.09     23.23 o 
   0   6  10     5031.67     4972.01     65.42 o 
   1   6  10     1940.01     2002.96     34.14 o 
   2   6  10     5853.16     6180.47     83.11 o 
   3   6  10        0.42       -9.64      9.64 o 
   4   6  10      726.08      754.34     28.61 o 
   5   6  10        0.14      -16.31     16.31 o 
   6   6  10      378.69      401.64     35.58 o 
   7   6  10        0.93       41.87     22.31 o 
  -9   7  10      268.44      291.02     49.03 o 
  -8   7  10      114.64      110.43     34.91 o 
  -7   7  10      202.64      187.09     34.91 o 
  -6   7  10     1260.80     1266.67     82.98 o 
  -5   7  10       41.57       33.72      9.39 o 
  -4   7  10       17.99        8.59      7.00 o 
  -3   7  10     3903.50     3589.15     65.72 o 
  -2   7  10     7071.77     7506.18     96.52 o 
  -1   7  10      184.43      166.58     11.54 o 
   0   7  10     1175.62     1145.46     29.44 o 
   1   7  10     8836.83     9195.35    105.65 o 
   2   7  10     2417.28     2523.21     59.24 o 
   3   7  10      201.85      187.25     17.43 o 
   4   7  10      398.20      403.09     30.26 o 
   5   7  10     1802.54     1787.48    122.94 o 
   6   7  10      393.32      399.53     37.88 o 
  -8   8  10      112.92       68.31     30.19 o 
  -7   8  10        6.26      -16.20     26.51 o 
  -6   8  10       18.58       11.00      8.74 o 
  -5   8  10     2240.26     2171.61     49.87 o 
  -4   8  10       17.13        5.30      8.89 o 
  -3   8  10      898.41      860.83     56.26 o 
  -2   8  10      694.90      741.89     25.75 o 
  -1   8  10      171.71      167.11     13.16 o 
   0   8  10      669.16      728.23     22.26 o 
   1   8  10        0.01       -7.29      8.57 o 
   2   8  10     1460.19     1374.91     35.18 o 
   3   8  10     1600.11     1532.71     53.80 o 
   4   8  10       27.86        9.94     15.60 o 
   5   8  10        5.79      -17.33     17.55 o 
   6   8  10      141.57      127.05     27.89 o 
  -8   9  10       34.64       -9.94     23.43 o 
  -7   9  10      576.23      567.08     56.23 o 
  -6   9  10        5.75        2.96     14.34 o 
  -5   9  10      986.23      960.44     55.62 o 
  -4   9  10       25.75       33.69     12.31 o 
  -3   9  10      218.74      193.79     19.38 o 
  -2   9  10       55.41       35.23     10.18 o 
  -1   9  10      312.17      357.67     18.36 o 
   0   9  10     1305.63     1262.10     30.02 o 
   1   9  10      161.49      124.03     17.04 o 
   2   9  10      870.44      789.69     32.59 o 
   3   9  10      957.48      971.25     40.23 o 
   4   9  10     1151.40     1106.58     47.77 o 
   5   9  10      240.61      305.69     34.43 o 
   6   9  10      118.12      127.70     29.16 o 
  -8  10  10       29.05       67.59     34.91 o 
  -7  10  10        5.80       -6.63     26.51 o 
  -6  10  10      717.35      778.54     55.43 o 
  -5  10  10       50.19       50.14     14.29 o 
  -4  10  10      438.17      481.05     24.20 o 
  -3  10  10     1103.22     1184.46     38.40 o 
  -2  10  10     1849.60     1867.67     43.79 o 
  -1  10  10      364.00      372.00     19.76 o 
   0  10  10     1392.44     1353.83     42.52 o 
   1  10  10       17.91       25.55     12.49 o 
   2  10  10      665.75      653.21     29.02 o 
   3  10  10       15.14       17.01     18.36 o 
   4  10  10      374.33      338.22     35.58 o 
   5  10  10        0.86       -5.46     20.18 o 
   6  10  10      142.97      104.16     28.74 o 
  -8  11  10       45.09       72.88     37.49 o 
  -7  11  10        4.83        0.60     29.82 o 
  -6  11  10      131.27       73.45     22.95 o 
  -5  11  10        2.27       -1.74     13.89 o 
  -4  11  10      363.85      413.25     27.17 o 
  -3  11  10     1698.37     1681.18     44.42 o 
  -2  11  10      192.02      204.35     17.89 o 
  -1  11  10      206.44      190.71     16.21 o 
   0  11  10      577.14      550.92     31.17 o 
   1  11  10     8612.73     8923.45    148.54 o 
   2  11  10     1151.91     1105.62     42.30 o 
   3  11  10       42.55       32.82     15.67 o 
   4  11  10        0.08       20.23     20.91 o 
   5  11  10     1280.53     1361.09     66.25 o 
   6  11  10      198.76      198.28     44.33 o 
  -8  12  10       28.16       19.88     39.76 o 
  -7  12  10      205.77      181.77     31.91 o 
  -6  12  10      776.22      812.02     48.77 o 
  -5  12  10        3.23       14.78     18.38 o 
  -4  12  10        8.31       13.15     13.73 o 
  -3  12  10     5929.55     5887.65     95.73 o 
  -2  12  10      534.58      512.63     26.09 o 
  -1  12  10     1441.36     1501.95     40.36 o 
   0  12  10       52.30       29.69     16.26 o 
   1  12  10       50.47       20.35     13.78 o 
   2  12  10      331.42      324.40     25.03 o 
   3  12  10      402.88      428.48     49.70 o 
   4  12  10       71.66      102.92     46.39 o 
   5  12  10      137.78      134.64     52.61 o 
  -7  13  10     1087.04     1179.67     67.19 o 
  -6  13  10      175.02      131.46     28.74 o 
  -5  13  10      230.44      278.23     33.00 o 
  -4  13  10      105.89      144.01     22.83 o 
  -3  13  10     5052.67     5046.40     88.38 o 
  -2  13  10      199.47      187.70     19.50 o 
  -1  13  10      473.93      550.33     27.63 o 
   0  13  10      123.04      164.64     32.52 o 
   1  13  10     3687.59     3951.74     91.99 o 
   2  13  10       19.76        2.21     14.16 o 
   3  13  10      501.28      381.22     50.91 o 
   4  13  10      319.89      390.61     49.03 o 
   5  13  10     2340.60     2579.12    116.96 o 
  -7  14  10       76.81       61.18     26.23 o 
  -6  14  10      185.49      196.09     38.41 o 
  -5  14  10     5014.85     5077.92    131.17 o 
  -4  14  10        5.24       20.17     17.24 o 
  -3  14  10       27.45       15.69     16.06 o 
  -2  14  10      176.22      242.37     29.71 o 
  -1  14  10      104.14      142.42     17.30 o 
   0  14  10       77.14       79.94     20.09 o 
   1  14  10       22.92       35.86     15.32 o 
   2  14  10        3.34        0.22     14.84 o 
   3  14  10       16.91       37.21     33.13 o 
   4  14  10        0.28      -21.08     25.45 o 
   5  14  10      129.37      139.15     53.01 o 
  -7  15  10      969.49      849.13     54.39 o 
  -6  15  10       18.90       30.92     26.78 o 
  -5  15  10      779.03      767.21     50.92 o 
  -4  15  10       46.84       28.06     22.45 o 
  -3  15  10     5288.90     4913.97    107.73 o 
  -2  15  10      278.61      325.30     38.26 o 
  -1  15  10      501.74      548.62     29.19 o 
   0  15  10       43.21       48.91     19.46 o 
   1  15  10     2760.65     3010.73     83.28 o 
   2  15  10      113.46      102.42     20.04 o 
   3  15  10        7.06      -11.72     30.19 o 
   4  15  10       19.18        9.94     29.82 o 
  -6  16  10       77.90      118.79     40.50 o 
  -5  16  10     1617.03     1467.61     78.97 o 
  -4  16  10      107.14      119.80     29.16 o 
  -3  16  10       79.22       80.21     21.34 o 
  -2  16  10       65.89       29.66     18.87 o 
  -1  16  10     1923.05     1989.86     59.71 o 
   0  16  10      145.59      110.68     26.78 o 
   1  16  10       20.97       10.23     17.50 o 
   2  16  10        1.08        6.63     31.81 o 
   3  16  10       40.43       -8.16     30.19 o 
   4  16  10        5.53       -6.63     33.13 o 
  -6  17  10       55.66        0.00     31.81 o 
  -5  17  10        0.30       11.04     22.96 o 
  -4  17  10        0.97       -9.73     19.92 o 
  -3  17  10     4432.54     4473.78    108.35 o 
  -2  17  10       13.94        1.66     16.57 o 
  -1  17  10      187.56      170.54     34.01 o 
   0  17  10       10.08       -7.33     19.92 o 
   1  17  10     4010.98     3962.09    163.52 o 
   2  17  10        0.06      -31.81     31.81 o 
   3  17  10      156.43      198.79     66.27 o 
  -5  18  10      483.31      557.69    106.02 o 
  -4  18  10        0.79      -12.90     20.91 o 
  -3  18  10        0.00       13.59     19.87 o 
  -2  18  10      112.94      117.43     25.39 o 
  -1  18  10     1353.65     1411.68     72.06 o 
   0  18  10        1.19      -15.32     21.44 o 
   1  18  10        1.56      -28.55     30.19 o 
   2  18  10       49.63       56.33     42.17 o 
   3  18  10      505.35      622.89     86.14 o 
  -4  19  10        8.77        1.02     30.19 o 
  -3  19  10      402.65      503.05     69.83 o 
  -2  19  10      105.24      113.14     34.01 o 
  -1  19  10      207.32      221.73     37.26 o 
   0  19  10        0.36      -17.70     24.03 o 
   1  19  10     1104.68     1204.84    106.03 o 
   2  19  10      145.89      152.40     72.88 o 
  -3  20  10        0.10       26.51     30.19 o 
  -2  20  10      118.20      136.18     35.58 o 
  -1  20  10      569.28      617.56     53.58 o 
   0  20  10       95.61      113.68     34.12 o 
   1  20  10        0.36       92.76     66.27 o 
  -2  21  10      264.18      275.35     55.65 o 
  -1  21  10      103.84        5.30     33.08 o 
   0  21  10      127.55       59.97     46.16 o 
  -9   1  11      539.69      689.16     79.51 o 
  -8   1  11       56.57       39.16     43.07 o 
  -7   1  11      982.77     1030.21     40.92 o 
  -6   1  11       10.54       16.20     10.23 o 
  -5   1  11     4117.05     4333.96     78.60 o 
  -4   1  11       35.40       20.98      8.12 o 
  -3   1  11     2861.38     2706.76     47.31 o 
  -2   1  11      266.68      212.76     13.58 o 
  -1   1  11     4326.72     4165.40     55.53 o 
   0   1  11       12.21        1.05      5.80 o 
   1   1  11       21.19       13.50      7.55 o 
   2   1  11       29.45       24.30     10.82 o 
   3   1  11      474.34      447.91     22.13 o 
   4   1  11        8.98        4.95      8.81 o 
   5   1  11      166.00      153.65     21.35 o 
   6   1  11        2.48       14.36     14.64 o 
   7   1  11      123.37      102.70     28.11 o 
  -9   2  11       33.54       33.13     39.76 o 
  -8   2  11      172.09      169.17     76.20 o 
  -7   2  11     3357.45     3136.35    125.95 o 
  -6   2  11      400.77      353.73     18.27 o 
  -5   2  11     2063.27     1973.84     41.69 o 
  -4   2  11       67.81       61.55      8.68 o 
  -3   2  11     7063.53     6902.63     90.69 o 
  -2   2  11      754.81      835.19     21.50 o 
  -1   2  11     6825.84     6342.89     75.36 o 
   0   2  11        0.51       -2.84      5.57 o 
   1   2  11      990.53     1017.54     26.56 o 
   2   2  11      216.03      226.38     17.89 o 
   3   2  11      813.86      722.22     25.13 o 
   4   2  11        0.67        0.10      8.45 o 
   5   2  11     1525.85     1526.46     48.45 o 
   6   2  11       64.53       26.51     17.55 o 
   7   2  11      147.56      132.39     25.30 o 
  -9   3  11      127.06      139.15     53.01 o 
  -8   3  11       60.71       47.59     25.45 o 
  -7   3  11      771.11      800.37     66.27 o 
  -6   3  11      818.07      754.81     36.38 o 
  -5   3  11      607.38      560.09     26.20 o 
  -4   3  11        4.68        7.36      8.68 o 
  -3   3  11       22.20       49.73      8.03 o 
  -2   3  11     2350.78     2276.97     39.96 o 
  -1   3  11     2558.71     2942.10     44.98 o 
   0   3  11      357.79      337.86     15.92 o 
   1   3  11       76.97       94.16     12.39 o 
   2   3  11      476.48      458.45     29.95 o 
   3   3  11      181.90      207.32     15.11 o 
   4   3  11        0.72       12.75      9.30 o 
   5   3  11       21.40        2.21     14.64 o 
   6   3  11       43.89       30.92     19.13 o 
   7   3  11       22.37       13.25     19.13 o 
  -9   4  11     1139.31     1166.35    106.03 o 
  -8   4  11       30.87       19.88     33.13 o 
  -7   4  11        6.03        0.95     15.90 o 
  -6   4  11        8.35       12.05     12.42 o 
  -5   4  11     2786.66     2902.70     72.72 o 
  -4   4  11      827.63      835.25     24.75 o 
  -3   4  11     3779.39     3707.78     55.28 o 
  -2   4  11      554.88      495.14     19.82 o 
  -1   4  11      935.42      925.85     24.18 o 
   0   4  11     1086.94     1092.97     29.16 o 
   1   4  11     5671.88     5450.47     72.70 o 
   2   4  11       75.02       56.51     12.98 o 
   3   4  11      579.98      612.84     23.06 o 
   4   4  11      472.34      513.29     23.32 o 
   5   4  11      340.71      366.48     33.00 o 
   6   4  11       28.94       16.76     20.18 o 
   7   4  11       28.11       40.36     25.45 o 
  -9   5  11      217.82      437.34     72.88 o 
  -8   5  11       75.20       59.64     39.76 o 
  -7   5  11      617.02      765.20     47.72 o 
  -6   5  11       74.06       79.51     22.05 o 
  -5   5  11     1019.48     1045.25     35.32 o 
  -4   5  11        1.03       -5.30      6.37 o 
  -3   5  11     8217.08     8616.00    110.21 o 
  -2   5  11     1862.17     2064.66     39.49 o 
  -1   5  11    11624.47    11808.86    133.49 o 
   0   5  11      321.09      373.05     16.81 o 
   1   5  11    19817.38    20667.87    220.01 o 
   2   5  11     1719.94     1701.15     45.10 o 
   3   5  11     3219.55     3178.16     54.89 o 
   4   5  11        8.29       30.77     12.27 o 
   5   5  11     1791.11     1818.52     83.39 o 
   6   5  11      173.20      170.72     26.78 o 
  -9   6  11       15.40       33.13     46.39 o 
  -8   6  11       46.11       66.27     46.39 o 
  -7   6  11       78.85       77.62     19.29 o 
  -6   6  11      137.58      121.95     19.92 o 
  -5   6  11       26.68       28.40      9.18 o 
  -4   6  11      229.98      213.84     15.16 o 
  -3   6  11     1663.33     1760.27     38.81 o 
  -2   6  11      293.13      344.90     21.73 o 
  -1   6  11      975.45     1026.95     29.32 o 
   0   6  11     4726.13     4837.98     68.25 o 
   1   6  11      238.92      292.99     18.28 o 
   2   6  11       26.39       15.24      8.74 o 
   3   6  11      746.85      791.88     22.60 o 
   4   6  11      939.20     1025.25     44.64 o 
   5   6  11        0.82      -11.72     17.55 o 
   6   6  11        1.93       11.30     20.18 o 
  -9   7  11      568.87      682.53     92.77 o 
  -8   7  11       11.88       35.68     30.19 o 
  -7   7  11      199.27      228.88     52.39 o 
  -6   7  11     2221.42     2346.86     69.95 o 
  -5   7  11     2201.03     2173.22     43.16 o 
  -4   7  11       17.33       17.47      8.78 o 
  -3   7  11     2349.43     2179.31     54.20 o 
  -2   7  11     3458.40     3457.84     68.62 o 
  -1   7  11     1380.94     1404.16     33.17 o 
   0   7  11       59.22       52.00      9.69 o 
   1   7  11     4272.98     4256.53     65.12 o 
   2   7  11     1971.86     2034.78     44.59 o 
   3   7  11     1001.95     1128.94     42.61 o 
   4   7  11       38.16       71.20     19.46 o 
   5   7  11     1290.65     1299.37     59.86 o 
   6   7  11      204.58      225.41     43.76 o 
  -8   8  11        1.41       36.19     30.19 o 
  -7   8  11      579.88      652.53     58.44 o 
  -6   8  11      674.81      700.12     25.89 o 
  -5   8  11       70.84       82.47     12.19 o 
  -4   8  11        1.28       -0.35      9.31 o 
  -3   8  11      641.98      650.86     30.34 o 
  -2   8  11       33.40       24.56     10.35 o 
  -1   8  11       12.06        5.80      7.87 o 
   0   8  11       25.16       11.95      9.74 o 
   1   8  11     2405.12     2531.93     59.12 o 
   2   8  11      272.53      238.04     25.03 o 
   3   8  11      269.51      275.22     24.77 o 
   4   8  11      253.75      241.90     26.89 o 
   5   8  11      975.02      908.61     73.59 o 
   6   8  11      226.61      238.53     34.36 o 
  -8   9  11       17.29       13.25     28.11 o 
  -7   9  11      219.84      228.41     42.17 o 
  -6   9  11     1068.04      938.74     45.71 o 
  -5   9  11       56.60       70.82     14.45 o 
  -4   9  11       49.88       78.16     15.38 o 
  -3   9  11     1411.73     1346.75     40.57 o 
  -2   9  11      510.56      434.04     25.36 o 
  -1   9  11      181.85      209.06     15.86 o 
   0   9  11       67.52       70.82     11.57 o 
   1   9  11      148.62      158.66     19.25 o 
   2   9  11     2380.32     2353.80     56.43 o 
   3   9  11      166.35      135.72     33.13 o 
   4   9  11      139.65      132.77     23.51 o 
   5   9  11       11.14       -7.80     26.28 o 
   6   9  11      559.64      613.89     50.55 o 
  -8  10  11       81.35      123.95     39.62 o 
  -7  10  11       40.64       26.51     39.76 o 
  -6  10  11      497.32      426.75     35.11 o 
  -5  10  11      172.79      158.95     27.74 o 
  -4  10  11      224.99      304.95     23.01 o 
  -3  10  11       30.13       23.33     10.35 o 
  -2  10  11      396.71      396.66     21.76 o 
  -1  10  11       43.90       45.65     11.69 o 
   0  10  11     1717.46     1660.29     53.93 o 
   1  10  11      378.05      357.47     24.92 o 
   2  10  11      182.29      164.69     18.39 o 
   3  10  11        1.10      -19.88     26.51 o 
   4  10  11     1493.33     1532.23     67.33 o 
   5  10  11      229.02      325.88     60.64 o 
   6  10  11       28.09        0.00     43.07 o 
  -8  11  11        0.20      -16.87     25.45 o 
  -7  11  11      457.85      436.57     92.77 o 
  -6  11  11      512.05      486.28     36.89 o 
  -5  11  11       40.00       95.45     22.31 o 
  -4  11  11      141.33      118.86     16.36 o 
  -3  11  11     1470.83     1588.43     43.36 o 
  -2  11  11     4172.91     3980.33     71.67 o 
  -1  11  11      215.54      209.63     21.49 o 
   0  11  11      162.33      135.07     21.34 o 
   1  11  11     2367.73     2367.21     66.44 o 
   2  11  11     2055.29     2012.50     54.78 o 
   3  11  11       31.06        6.63     23.43 o 
   4  11  11      122.58      128.06     43.07 o 
   5  11  11      451.66      490.34     48.42 o 
  -8  12  11      478.39      571.16     63.13 o 
  -7  12  11      432.46      368.20     31.48 o 
  -6  12  11       15.44        4.42     19.13 o 
  -5  12  11      179.51      185.34     26.93 o 
  -4  12  11      919.17      960.94     39.64 o 
  -3  12  11     2643.80     2689.21     59.39 o 
  -2  12  11        3.92       -1.84     10.44 o 
  -1  12  11      634.54      583.93     46.14 o 
   0  12  11      673.36      723.24     38.39 o 
   1  12  11      857.03      892.84     57.83 o 
   2  12  11        4.30      -12.09     13.49 o 
   3  12  11       23.15       16.57     28.11 o 
   4  12  11      448.00      465.37     51.55 o 
   5  12  11        0.11       14.25     24.04 o 
  -7  13  11      544.92      497.86     38.85 o 
  -6  13  11     2577.46     2656.28     89.51 o 
  -5  13  11      629.53      648.21     64.33 o 
  -4  13  11      343.58      320.70     39.02 o 
  -3  13  11     1362.75     1286.83     43.47 o 
  -2  13  11     5268.55     5557.75     93.54 o 
  -1  13  11     1459.48     1603.35     57.74 o 
   0  13  11      931.18      935.86     44.43 o 
   1  13  11      443.62      441.10     32.01 o 
   2  13  11     4216.13     4516.53     98.85 o 
   3  13  11      395.35      380.41     53.74 o 
   4  13  11       11.94        0.00     28.11 o 
   5  13  11       94.89      112.64     53.01 o 
  -7  14  11       20.02       32.51     22.31 o 
  -6  14  11       80.16       97.31     33.87 o 
  -5  14  11       37.35       46.72     24.04 o 
  -4  14  11      177.37      153.60     26.19 o 
  -3  14  11       71.83       72.11     20.11 o 
  -2  14  11       32.81       19.45     14.45 o 
  -1  14  11       16.45        0.14     16.67 o 
   0  14  11     1056.66      920.13     45.67 o 
   1  14  11      119.51      111.68     21.89 o 
   2  14  11      123.98      115.68     20.09 o 
   3  14  11       17.34        0.55     26.96 o 
   4  14  11      211.77      130.97     46.39 o 
  -7  15  11        0.16      -13.25     39.76 o 
  -6  15  11     4152.53     4127.37    131.89 o 
  -5  15  11      117.14      176.96     38.59 o 
  -4  15  11      636.80      567.01     38.39 o 
  -3  15  11        8.22        1.20     18.17 o 
  -2  15  11    10387.55    10060.57    173.12 o 
  -1  15  11       62.44       66.38     17.81 o 
   0  15  11      337.13      215.46     27.57 o 
   1  15  11       66.83       73.78     40.17 o 
   2  15  11     1233.41     1066.18     81.90 o 
   3  15  11       13.60       23.19     36.45 o 
   4  15  11      137.10      185.54     59.64 o 
  -6  16  11       11.82       -8.95     24.04 o 
  -5  16  11       13.17      -19.88     21.44 o 
  -4  16  11     2674.20     2539.25     88.54 o 
  -3  16  11      231.59      230.93     29.54 o 
  -2  16  11       37.85       57.80     20.11 o 
  -1  16  11       29.65        9.10     34.95 o 
   0  16  11     1951.50     1937.88     76.07 o 
   1  16  11       80.61       84.42     26.15 o 
   2  16  11        8.13      -19.88     28.11 o 
   3  16  11       93.94       53.01     53.01 o 
   4  16  11       13.00       -6.63     39.76 o 
  -6  17  11       48.91       53.01     39.62 o 
  -5  17  11        5.83        3.64     24.04 o 
  -4  17  11       22.04       -5.46     20.18 o 
  -3  17  11       15.42       30.87     22.96 o 
  -2  17  11      148.99      161.41     24.95 o 
  -1  17  11        3.12       25.68     21.44 o 
   0  17  11       33.66        5.78     19.92 o 
   1  17  11       37.08       30.10     24.03 o 
   2  17  11       60.58       59.64     39.62 o 
  -5  18  11       41.11       39.76     53.01 o 
  -4  18  11      466.96      450.99     43.83 o 
  -3  18  11       11.07        1.77     21.07 o 
  -2  18  11        3.92        2.65     24.04 o 
  -1  18  11       38.74       64.44     28.07 o 
   0  18  11      735.86      845.12     83.61 o 
   1  18  11        7.56       -6.63     32.80 o 
   2  18  11       26.66       16.57     37.49 o 
  -4  19  11       38.98       38.23     30.19 o 
  -3  19  11        3.67       -4.15     27.14 o 
  -2  19  11     2087.58     2428.24     97.85 o 
  -1  19  11       11.65       -0.93     27.90 o 
   0  19  11      105.68      131.08     33.70 o 
   1  19  11        0.15       49.33     41.40 o 
   2  19  11     2157.16     1968.44    172.32 o 
  -3  20  11      150.38       33.13     53.01 o 
  -2  20  11       87.28       27.29     39.62 o 
  -1  20  11       47.40       48.98     31.20 o 
   0  20  11      168.82      112.64     51.54 o 
   1  20  11       75.23       72.88     66.27 o 
  -9   0  12       37.81        6.63     39.76 o 
  -8   0  12       23.15       26.51     33.13 o 
  -7   0  12       30.97       43.07     18.74 o 
  -6   0  12     5771.76     5606.79    135.03 o 
  -5   0  12       14.32       -6.63     14.06 o 
  -4   0  12     1928.26     1836.71     65.62 o 
  -3   0  12      537.55      508.45     27.90 o 
  -2   0  12    10781.84    10850.32    186.20 o 
  -1   0  12       21.02       30.12     12.42 o 
   0   0  12     4000.74     4029.41    139.77 o 
   1   0  12      752.46      705.60     66.35 o 
   2   0  12     1965.21     1837.61     79.68 o 
   3   0  12       36.61       25.68     16.95 o 
   4   0  12      383.17      398.72     31.21 o 
   5   0  12        8.62       23.19     23.43 o 
   6   0  12      812.60      739.61     51.55 o 
  -9   1  12        9.42      -19.88     33.13 o 
  -8   1  12      546.15      574.42     46.16 o 
  -7   1  12       64.19       79.51     17.55 o 
  -6   1  12     2403.51     2429.24     49.13 o 
  -5   1  12       23.77       26.06     10.53 o 
  -4   1  12     1751.65     1595.57     42.89 o 
  -3   1  12      284.64      259.10     15.16 o 
  -2   1  12     6510.69     6519.86     89.54 o 
  -1   1  12       94.30      107.21     12.82 o 
   0   1  12       97.46       76.49     10.93 o 
   1   1  12        9.36       -3.44      7.55 o 
   2   1  12     4967.50     4923.07     83.47 o 
   3   1  12       13.41        3.65      9.73 o 
   4   1  12      288.87      290.02     26.44 o 
   5   1  12        8.24       29.82     14.64 o 
   6   1  12       98.48       72.88     21.44 o 
  -9   2  12       16.40       39.76     39.76 o 
  -8   2  12      422.71      412.42     41.40 o 
  -7   2  12       23.13       25.56     16.31 o 
  -6   2  12      678.06      699.44     25.81 o 
  -5   2  12        0.07       10.60      8.89 o 
  -4   2  12     1320.52     1187.36     41.66 o 
  -3   2  12     1140.07     1182.28     49.02 o 
  -2   2  12     5621.23     5428.32     68.39 o 
  -1   2  12      244.57      242.06     14.07 o 
   0   2  12     2835.03     3122.54     54.95 o 
   1   2  12      267.93      270.31     15.39 o 
   2   2  12     2499.75     2365.72     53.18 o 
   3   2  12       84.47       66.54     15.89 o 
   4   2  12      848.35      772.83     28.80 o 
   5   2  12       25.90       23.19     14.64 o 
   6   2  12       19.56       38.93     21.44 o 
  -9   3  12        9.98      -13.25     39.76 o 
  -8   3  12       44.52       58.43     25.45 o 
  -7   3  12      213.38      231.92     31.81 o 
  -6   3  12     1242.33     1207.04     45.60 o 
  -5   3  12       74.69       89.70     12.57 o 
  -4   3  12     3471.99     3457.62     70.29 o 
  -3   3  12      257.28      266.44     17.22 o 
  -2   3  12     6589.82     6710.96     80.32 o 
  -1   3  12      246.42      296.77     13.97 o 
   0   3  12     1286.54     1268.89     30.50 o 
   1   3  12       99.06      108.39     11.33 o 
   2   3  12     1411.17     1445.42     41.88 o 
   3   3  12      170.00      176.32     15.91 o 
   4   3  12     1073.54     1156.14     35.24 o 
   5   3  12       40.81       34.92     15.09 o 
   6   3  12      378.98      324.44     34.01 o 
  -9   4  12       42.75       26.51     39.76 o 
  -8   4  12      210.27      212.64     76.20 o 
  -7   4  12      378.89      390.96     36.62 o 
  -6   4  12     1572.85     1694.76     55.49 o 
  -5   4  12      588.73      623.21     34.52 o 
  -4   4  12        7.12        3.31      6.82 o 
  -3   4  12     1157.33     1169.59     31.62 o 
  -2   4  12     5464.80     5659.29     76.21 o 
  -1   4  12      197.36      212.25     12.06 o 
   0   4  12     4737.36     4822.88     67.36 o 
   1   4  12     1346.47     1436.12     35.74 o 
   2   4  12     3703.28     3699.01     79.57 o 
   3   4  12        5.68        2.09      8.70 o 
   4   4  12      763.61      773.01     31.61 o 
   5   4  12      230.51      185.76     29.16 o 
   6   4  12      577.63      567.69     42.09 o 
  -9   5  12        0.79      -39.76     39.76 o 
  -8   5  12       54.80       19.88     39.76 o 
  -7   5  12        0.47       12.52     23.19 o 
  -6   5  12     2972.36     2848.20     92.35 o 
  -5   5  12        2.49       -9.94      9.94 o 
  -4   5  12       11.96       -1.96      7.00 o 
  -3   5  12       51.11       54.74     11.62 o 
  -2   5  12      888.02      911.80     26.83 o 
  -1   5  12     1833.70     1813.39     37.57 o 
   0   5  12     6649.99     7240.59     87.30 o 
   1   5  12      465.64      466.01     22.12 o 
   2   5  12      990.76      913.26     29.91 o 
   3   5  12     1811.85     1864.43     41.49 o 
   4   5  12     1271.27     1394.89     40.68 o 
   5   5  12       30.91       13.64     20.18 o 
   6   5  12       44.81       13.67     21.44 o 
  -9   6  12        4.67      -13.25     39.76 o 
  -8   6  12      230.80      159.03     53.01 o 
  -7   6  12      266.45      306.93     33.08 o 
  -6   6  12     3574.18     3341.26    235.35 o 
  -5   6  12        7.58        3.14      9.31 o 
  -4   6  12      849.86      818.75     29.28 o 
  -3   6  12      387.37      406.64     19.92 o 
  -2   6  12     9295.32     8930.04    132.14 o 
  -1   6  12       28.48       36.01      9.06 o 
   0   6  12     1944.11     2069.13     39.95 o 
   1   6  12      791.43      792.21     23.76 o 
   2   6  12     6130.89     6055.54     84.59 o 
   3   6  12      176.27      203.20     15.33 o 
   4   6  12     1059.31     1089.33     46.97 o 
   5   6  12        1.27        3.90     20.18 o 
   6   6  12      414.57      408.44     58.36 o 
  -8   7  12      471.38      390.96     72.89 o 
  -7   7  12      793.19      741.98     42.62 o 
  -6   7  12      584.72      582.77     36.96 o 
  -5   7  12      514.13      513.63     29.15 o 
  -4   7  12     1136.94     1121.06     34.57 o 
  -3   7  12      316.81      261.11     20.03 o 
  -2   7  12      275.11      295.58     20.49 o 
  -1   7  12     1799.31     1884.58     41.76 o 
   0   7  12     2871.85     2925.81     50.36 o 
   1   7  12        1.86        7.93      8.64 o 
   2   7  12      663.83      619.37     27.77 o 
   3   7  12     1408.14     1432.75     49.14 o 
   4   7  12      631.32      629.12     45.91 o 
   5   7  12       15.56       50.80     22.96 o 
   6   7  12       92.34       70.67     26.78 o 
  -8   8  12       63.63       94.97     34.91 o 
  -7   8  12     2594.86     2650.60    112.48 o 
  -6   8  12      430.71      388.48     23.39 o 
  -5   8  12       21.99       44.86     10.46 o 
  -4   8  12      315.78      302.29     26.26 o 
  -3   8  12     5808.99     5654.63    107.75 o 
  -2   8  12      318.77      265.84     21.25 o 
  -1   8  12      365.75      345.59     18.84 o 
   0   8  12      170.54      209.77     14.83 o 
   1   8  12     2053.58     2092.21     58.43 o 
   2   8  12        1.65       -8.34     10.08 o 
   3   8  12       36.54       28.40     19.29 o 
   4   8  12      286.87      296.11     35.58 o 
   5   8  12     1376.84     1401.56     64.83 o 
   6   8  12        0.15       15.57     24.04 o 
  -8   9  12       12.59       13.25     28.11 o 
  -7   9  12      669.34      708.15     63.13 o 
  -6   9  12        4.08       -4.23     14.34 o 
  -5   9  12      762.65      816.04     38.00 o 
  -4   9  12      202.16      185.13     19.26 o 
  -3   9  12     2111.50     2114.67     60.44 o 
  -2   9  12       63.71       50.07     14.64 o 
  -1   9  12       56.34       49.31     10.95 o 
   0   9  12      105.52      103.70     12.77 o 
   1   9  12       24.36        9.89     12.23 o 
   2   9  12      724.09      729.80     51.65 o 
   3   9  12        1.40      -11.78     20.70 o 
   4   9  12      175.37      161.37     39.62 o 
   5   9  12      305.47      290.99     36.85 o 
   6   9  12      192.42      152.41     53.01 o 
  -8  10  12       82.74       33.13     32.80 o 
  -7  10  12      593.55      608.79     69.58 o 
  -6  10  12      205.14      177.12     26.93 o 
  -5  10  12        3.25      -12.92     12.92 o 
  -4  10  12      864.63      938.53     35.88 o 
  -3  10  12      154.71      227.78     32.06 o 
  -2  10  12     1171.92     1274.41     43.70 o 
  -1  10  12      870.64      878.45     32.60 o 
   0  10  12     1004.74      973.59     41.53 o 
   1  10  12     1610.29     1523.93     58.36 o 
   2  10  12     1195.93     1340.16     88.57 o 
   3  10  12        0.68       38.10     29.82 o 
   4  10  12      254.14      270.49     62.95 o 
   5  10  12      308.23      334.03     37.88 o 
  -8  11  12        8.49       -9.94     28.11 o 
  -7  11  12       28.59       36.45     28.11 o 
  -6  11  12      253.07      259.10     31.20 o 
  -5  11  12       12.77      -13.82     21.73 o 
  -4  11  12      324.17      284.21     26.19 o 
  -3  11  12       28.49       26.07     12.69 o 
  -2  11  12      853.49      833.56     39.25 o 
  -1  11  12      124.46      139.54     17.93 o 
   0  11  12       73.37       63.15     20.09 o 
   1  11  12      158.49      153.52     22.72 o 
   2  11  12      407.43      363.46     49.74 o 
   3  11  12     1311.40     1344.49     81.90 o 
   4  11  12      419.19      453.15     44.34 o 
   5  11  12        0.08        6.26     28.20 o 
  -7  12  12      513.95      553.36     39.84 o 
  -6  12  12      317.06      328.80     47.83 o 
  -5  12  12      383.51      447.63     50.85 o 
  -4  12  12      542.31      538.50     34.67 o 
  -3  12  12       47.87       60.60     15.16 o 
  -2  12  12      429.84      417.71     29.28 o 
  -1  12  12     7013.87     6992.35    136.60 o 
   0  12  12       96.97       76.56     20.09 o 
   1  12  12     1564.81     1560.25     54.87 o 
   2  12  12      217.24      233.73     24.53 o 
   3  12  12      209.54      215.05     44.33 o 
   4  12  12       71.00       84.81     39.76 o 
   5  12  12      360.11      324.70     66.27 o 
  -7  13  12       89.13       86.14     26.23 o 
  -6  13  12      107.91       85.96     26.23 o 
  -5  13  12     2521.77     2405.20     85.72 o 
  -4  13  12      132.87       95.47     20.83 o 
  -3  13  12      200.57      186.96     27.19 o 
  -2  13  12      136.02      159.87     19.04 o 
  -1  13  12     3138.41     3088.20     84.24 o 
   0  13  12       53.42       56.05     21.12 o 
   1  13  12      230.77      262.50     31.78 o 
   2  13  12      117.11      119.98     20.34 o 
   3  13  12      524.28      624.41     63.13 o 
   4  13  12        4.64      -22.05     22.05 o 
   5  13  12      193.12      139.15     53.01 o 
  -7  14  12     1658.46     1761.43     73.01 o 
  -6  14  12       31.71      -20.18     20.18 o 
  -5  14  12      468.06      518.33     42.62 o 
  -4  14  12       60.86       51.51     20.11 o 
  -3  14  12    10518.31    10095.26    174.90 o 
  -2  14  12        0.03        9.42     13.49 o 
  -1  14  12      158.77      126.45     24.80 o 
   0  14  12       14.94       30.66     17.07 o 
   1  14  12     1550.48     1554.51     64.10 o 
   2  14  12       50.07       48.43     20.36 o 
   3  14  12      164.97      196.58     46.86 o 
   4  14  12        5.97      -13.81     26.96 o 
  -6  15  12       70.61       62.52     27.89 o 
  -5  15  12     1212.66     1251.26     63.48 o 
  -4  15  12       59.72       97.76     26.23 o 
  -3  15  12      668.46      654.88     45.58 o 
  -2  15  12       85.54       54.41     40.17 o 
  -1  15  12     3240.14     3278.58    102.27 o 
   0  15  12      269.35      310.78     36.00 o 
   1  15  12      318.97      309.69     31.63 o 
   2  15  12       29.76       -3.31     32.80 o 
   3  15  12      844.63      732.77     74.53 o 
   4  15  12       71.34       86.14     53.01 o 
  -6  16  12       29.72       32.04     26.23 o 
  -5  16  12        9.03       29.49     24.04 o 
  -4  16  12       55.02       75.09     26.78 o 
  -3  16  12     2268.77     2151.80     69.95 o 
  -2  16  12      118.90      108.95     30.61 o 
  -1  16  12      142.09      109.76     31.20 o 
   0  16  12       41.34       16.66     22.31 o 
   1  16  12     2574.51     2623.14    104.28 o 
   2  16  12       66.10       23.19     37.49 o 
   3  16  12        5.16       26.51     46.39 o 
  -5  17  12     1049.43     1076.70     63.69 o 
  -4  17  12       19.87        0.00     20.18 o 
  -3  17  12       90.93       74.38     24.01 o 
  -2  17  12        5.57      -12.44     17.07 o 
  -1  17  12     2373.13     2328.40    122.31 o 
   0  17  12        0.41      -18.05     19.92 o 
   1  17  12        8.73       12.19     24.03 o 
   2  17  12       17.69       23.00     39.62 o 
  -5  18  12        1.88      -15.80     30.19 o 
  -4  18  12        1.08       -0.66     24.04 o 
  -3  18  12     1001.97     1045.31     52.40 o 
  -2  18  12       10.80      -10.24     24.84 o 
  -1  18  12        1.90        8.61     24.04 o 
   0  18  12       60.47       14.36     24.83 o 
   1  18  12     1532.69     1382.33    100.67 o 
   2  18  12       11.35      -53.01     53.01 o 
  -4  19  12      107.37       60.88     36.62 o 
  -3  19  12      145.40      132.52     59.64 o 
  -2  19  12       52.31       38.54     30.89 o 
  -1  19  12      139.64      189.40     39.00 o 
   0  19  12       74.65      102.30     32.72 o 
   1  19  12      134.29      174.01     53.73 o 
  -3  20  12     1217.70     1106.72    119.28 o 
  -2  20  12      126.21      124.85     44.33 o 
  -1  20  12       39.20       20.76     34.91 o 
   0  20  12       92.40      200.12     58.43 o 
  -9   1  13      314.70      351.20     66.27 o 
  -8   1  13       90.97       87.24     33.13 o 
  -7   1  13     1376.69     1435.88     76.01 o 
  -6   1  13      332.75      350.19     31.00 o 
  -5   1  13     1165.74     1109.08     37.20 o 
  -4   1  13       53.33       30.29     11.48 o 
  -3   1  13    10994.46    11252.79    166.52 o 
  -2   1  13       48.19       39.18     11.45 o 
  -1   1  13      311.66      247.67     18.02 o 
   0   1  13      359.29      334.16     17.51 o 
   1   1  13     8355.02     8492.48    117.58 o 
   2   1  13        2.57      -10.82     10.82 o 
   3   1  13      428.04      391.22     30.93 o 
   4   1  13       17.54       18.52     11.47 o 
   5   1  13     1010.43     1085.81     44.27 o 
   6   1  13        1.46      -12.86     20.18 o 
  -9   2  13      702.25      722.31     86.14 o 
  -8   2  13       38.38       64.46     25.45 o 
  -7   2  13        2.82        0.00     15.30 o 
  -6   2  13      692.08      715.37     36.51 o 
  -5   2  13     7948.13     7680.68    112.05 o 
  -4   2  13      345.82      284.35     18.27 o 
  -3   2  13     3752.00     3983.24     77.75 o 
  -2   2  13      586.73      586.71     23.37 o 
  -1   2  13     3178.85     2930.48     47.15 o 
   0   2  13      369.76      346.44     16.47 o 
   1   2  13     7257.89     7100.66     97.09 o 
   2   2  13       86.70       75.65     14.70 o 
   3   2  13        6.98      -10.14     10.14 o 
   4   2  13       20.09        9.94     10.53 o 
   5   2  13      925.33      845.32     40.30 o 
   6   2  13        0.06       12.01     21.44 o 
  -9   3  13      117.96       79.51     53.01 o 
  -8   3  13        4.53      -20.70     20.70 o 
  -7   3  13      158.17      152.41     26.96 o 
  -6   3  13       96.58       57.09     17.55 o 
  -5   3  13     2220.93     2267.91     50.00 o 
  -4   3  13      610.21      502.94     23.49 o 
  -3   3  13      630.49      647.01     22.01 o 
  -2   3  13        0.58        2.87      6.35 o 
  -1   3  13      137.25      146.45     11.47 o 
   0   3  13      657.22      616.55     25.68 o 
   1   3  13      537.47      542.04     24.00 o 
   2   3  13      106.70       79.73     14.70 o 
   3   3  13       77.57       86.75     15.81 o 
   4   3  13      143.10      156.60     16.73 o 
   5   3  13        8.02       19.10     23.24 o 
   6   3  13        2.86       18.71     20.18 o 
  -9   4  13       44.48      132.52     53.01 o 
  -8   4  13       27.29        0.00     18.74 o 
  -7   4  13     3228.99     3269.24    106.59 o 
  -6   4  13        0.94       -6.63     12.42 o 
  -5   4  13       27.39       29.56     12.13 o 
  -4   4  13      302.91      278.40     18.81 o 
  -3   4  13     7351.93     7106.18     98.49 o 
  -2   4  13     1001.94     1027.31     30.46 o 
  -1   4  13     1612.49     1591.63     37.67 o 
   0   4  13       11.51       -7.69      7.69 o 
   1   4  13     2130.04     2175.88     51.32 o 
   2   4  13      226.57      213.93     24.98 o 
   3   4  13      821.47      810.81     28.74 o 
   4   4  13       69.63       64.18     14.76 o 
   5   4  13      518.83      549.24     48.24 o 
   6   4  13       63.87       65.60     26.40 o 
  -9   5  13      161.57      125.90     53.01 o 
  -8   5  13       44.75       46.39     39.76 o 
  -7   5  13      635.65      658.44     47.72 o 
  -6   5  13       76.93       49.70     29.82 o 
  -5   5  13      293.89      336.04     23.29 o 
  -4   5  13       71.48       58.18     10.46 o 
  -3   5  13     3315.20     3342.11     59.30 o 
  -2   5  13        1.79       -7.62      7.62 o 
  -1   5  13     1610.56     1727.89     42.63 o 
   0   5  13      200.97      199.60     15.74 o 
   1   5  13    13145.03    13470.57    159.02 o 
   2   5  13       24.62       24.41     10.84 o 
   3   5  13     2629.76     2767.25     52.92 o 
   4   5  13      374.49      353.25     31.63 o 
   5   5  13     2514.22     2420.45    109.08 o 
   6   5  13        9.41       12.84     21.44 o 
  -9   6  13       33.42       66.27     53.01 o 
  -8   6  13      414.07      430.72     72.89 o 
  -7   6  13       68.06       68.68     26.51 o 
  -6   6  13      816.59      753.21     69.59 o 
  -5   6  13      218.09      270.43     19.76 o 
  -4   6  13      489.95      511.59     22.68 o 
  -3   6  13       55.77       59.36     11.95 o 
  -2   6  13     1685.00     1625.46     45.36 o 
  -1   6  13     1551.77     1564.86     38.49 o 
   0   6  13      737.23      737.39     28.14 o 
   1   6  13      268.47      283.08     18.27 o 
   2   6  13     2950.93     2929.16     56.81 o 
   3   6  13       45.66        5.82     18.41 o 
   4   6  13       32.51       12.90     20.91 o 
   5   6  13      189.93      222.45     33.00 o 
   6   6  13      211.18      200.87     31.74 o 
  -8   7  13     1107.70     1159.72    112.66 o 
  -7   7  13     1592.75     1599.33     69.85 o 
  -6   7  13       53.94       81.92     39.76 o 
  -5   7  13       13.69        9.36     10.35 o 
  -4   7  13     2499.46     2523.79     51.28 o 
  -3   7  13     6074.36     6070.38    102.41 o 
  -2   7  13       63.15       43.59     12.23 o 
  -1   7  13      178.58      152.16     15.14 o 
   0   7  13     2100.99     2145.67     47.84 o 
   1   7  13     3467.16     3343.23     55.03 o 
   2   7  13      105.68       90.16     14.65 o 
   3   7  13      255.66      243.25     52.00 o 
   4   7  13      739.89      763.97     98.85 o 
   5   7  13      975.60      972.11     57.14 o 
   6   7  13       22.69       53.01     46.39 o 
  -8   8  13      287.31      357.82     72.88 o 
  -7   8  13        7.38       -6.63     39.76 o 
  -6   8  13      111.98       79.70     16.95 o 
  -5   8  13     1085.92      972.29     48.57 o 
  -4   8  13      700.52      720.07     51.65 o 
  -3   8  13      312.71      305.65     31.23 o 
  -2   8  13      273.50      314.28     26.13 o 
  -1   8  13       32.44       58.62     12.84 o 
   0   8  13        4.77       -8.39      8.39 o 
   1   8  13      248.22      263.59     23.05 o 
   2   8  13      142.64      162.63     18.39 o 
   3   8  13      174.93      193.94     29.16 o 
   4   8  13       24.46       23.19     28.11 o 
   5   8  13      248.20      200.25     33.00 o 
  -8   9  13      308.34      278.31     66.27 o 
  -7   9  13        0.88       26.51     23.43 o 
  -6   9  13        0.36       -8.32     14.34 o 
  -5   9  13      707.24      729.80     37.56 o 
  -4   9  13       79.76      110.74     20.57 o 
  -3   9  13       27.53       14.91     13.25 o 
  -2   9  13       38.47       29.99     13.89 o 
  -1   9  13     1625.02     1596.30     46.96 o 
   0   9  13        8.97       12.42      9.50 o 
   1   9  13       22.90       33.13     15.16 o 
   2   9  13       13.48       28.47     13.55 o 
   3   9  13       42.81       31.89     21.44 o 
   4   9  13      702.94      858.55     92.77 o 
   5   9  13       74.48      101.60     30.61 o 
  -8  10  13        0.17        3.31     28.11 o 
  -7  10  13       60.84      124.78     76.20 o 
  -6  10  13      858.28      922.12     49.66 o 
  -5  10  13      121.49       95.28     25.96 o 
  -4  10  13      458.60      446.51     40.52 o 
  -3  10  13        3.94      -13.25     13.25 o 
  -2  10  13      926.21      980.94     43.64 o 
  -1  10  13      241.92      221.93     21.73 o 
   0  10  13      270.14      283.65     18.34 o 
   1  10  13      101.75       66.27     18.90 o 
   2  10  13     1083.85     1205.68     53.01 o 
   3  10  13       42.02       39.76     43.07 o 
   4  10  13      103.68       85.25     34.91 o 
   5  10  13       24.65       43.94     25.30 o 
  -8  11  13        0.54       53.90     34.91 o 
  -7  11  13      337.11      509.11     99.39 o 
  -6  11  13       75.51       34.90     20.62 o 
  -5  11  13      458.28      588.28     41.74 o 
  -4  11  13       74.05       55.72     18.00 o 
  -3  11  13      411.06      366.35     30.56 o 
  -2  11  13       79.94       68.33     18.35 o 
  -1  11  13      426.80      438.37     35.39 o 
   0  11  13     1545.48     1513.99     53.70 o 
   1  11  13      758.18      713.56     43.05 o 
   2  11  13      232.69      258.97     29.60 o 
   3  11  13      454.41      447.67     76.20 o 
   4  11  13      703.90      717.48     89.46 o 
   5  11  13      142.22       46.39     46.39 o 
  -7  12  13       16.21        2.40     19.92 o 
  -6  12  13     3751.72     3992.63    111.46 o 
  -5  12  13      520.52      567.36     71.26 o 
  -4  12  13       65.55       63.95     18.51 o 
  -3  12  13      349.68      353.69     59.30 o 
  -2  12  13     5338.75     5375.88    124.21 o 
  -1  12  13     1689.03     1850.03     63.28 o 
   0  12  13       73.56       69.24     20.95 o 
   1  12  13      254.04      248.51     26.89 o 
   2  12  13     1221.13     1240.80     50.07 o 
   3  12  13      262.76      257.75     49.03 o 
   4  12  13       57.35       91.62     29.41 o 
  -7  13  13       27.26       32.35     23.31 o 
  -6  13  13       12.39        9.75     20.18 o 
  -5  13  13      437.86      507.53     41.74 o 
  -4  13  13     1590.68     1671.37     58.47 o 
  -3  13  13     1132.46     1037.16     58.35 o 
  -2  13  13      842.13      823.11     78.43 o 
  -1  13  13      491.39      482.15     50.70 o 
   0  13  13     2035.33     2073.51     77.80 o 
   1  13  13     1223.03     1361.20     53.99 o 
   2  13  13      682.55      583.63     54.56 o 
   3  13  13       61.46       69.57     37.49 o 
   4  13  13     1583.27     1492.46     96.09 o 
  -7  14  13       55.29       39.76     27.28 o 
  -6  14  13        0.02      -20.18     20.18 o 
  -5  14  13       79.38       35.34     22.96 o 
  -4  14  13       68.25       80.25     21.34 o 
  -3  14  13       72.07       65.50     21.35 o 
  -2  14  13       20.02       24.56     23.31 o 
  -1  14  13       58.79       13.25     22.96 o 
   0  14  13       62.78       25.95     19.06 o 
   1  14  13        4.23       23.02     18.30 o 
   2  14  13      473.28      420.02     79.51 o 
   3  14  13       21.30       43.90     36.62 o 
   4  14  13       14.39        6.63     39.76 o 
  -6  15  13      301.70      288.94     37.88 o 
  -5  15  13       16.01       11.33     22.31 o 
  -4  15  13     2606.53     2710.53     90.64 o 
  -3  15  13       92.55      108.32     23.51 o 
  -2  15  13     1297.40     1240.79     64.32 o 
  -1  15  13       69.96       19.53     23.51 o 
   0  15  13     4988.66     5361.44    137.56 o 
   1  15  13       68.95       49.70     24.83 o 
   2  15  13      362.48      360.06     92.77 o 
   3  15  13       45.82        6.63     46.39 o 
  -6  16  13     1355.73     1301.37    102.11 o 
  -5  16  13       50.74       30.15     24.04 o 
  -4  16  13      151.10      139.74     30.13 o 
  -3  16  13       97.31      113.07     25.22 o 
  -2  16  13     5420.63     5285.39    142.01 o 
  -1  16  13      118.02       72.88     26.23 o 
   0  16  13       13.93       15.95     22.95 o 
   1  16  13       12.06       -0.42     32.90 o 
   2  16  13     1434.29     1341.23     95.98 o 
  -5  17  13        8.83       33.13     39.76 o 
  -4  17  13       22.84       14.25     24.04 o 
  -3  17  13        0.34       -2.75     19.46 o 
  -2  17  13       30.77       44.95     27.89 o 
  -1  17  13        7.54      -12.59     24.04 o 
   0  17  13       88.03       26.76     26.93 o 
   1  17  13        1.81      -11.49     34.91 o 
   2  17  13        7.60       66.27     66.27 o 
  -4  18  13      200.06      274.07     47.71 o 
  -3  18  13       90.43      146.10     28.85 o 
  -2  18  13     1622.92     1688.05     81.88 o 
  -1  18  13        5.76       -7.74     24.03 o 
   0  18  13       54.78       84.24     28.93 o 
   1  18  13       37.56       89.62     44.33 o 
   2  18  13      721.79      748.81    119.28 o 
  -4  19  13      502.64      642.77     79.51 o 
  -3  19  13        4.45      -26.51     39.76 o 
  -2  19  13        4.58       49.70     29.16 o 
  -1  19  13        1.01       21.94     28.07 o 
   0  19  13     1034.41     1339.90     71.56 o 
   1  19  13        8.82      -26.51     53.01 o 
  -2  20  13      202.28      148.62     47.71 o 
  -1  20  13       86.18       76.00     53.01 o 
  -9   0  14      189.11       92.76     46.39 o 
  -8   0  14     1722.00     1915.36    119.29 o 
  -7   0  14       10.90        6.63     18.74 o 
  -6   0  14      246.16      377.70     53.01 o 
  -5   0  14      610.95      662.34     66.27 o 
  -4   0  14     5528.87     5331.16    138.30 o 
  -3   0  14        1.95      -11.03     11.03 o 
  -2   0  14     2196.51     2028.47    112.69 o 
  -1   0  14        6.94        0.51     10.18 o 
   0   0  14     6158.57     6399.77    131.56 o 
   1   0  14        9.80      -15.90     15.90 o 
   2   0  14     1321.23     1289.19     58.59 o 
   3   0  14      137.55      141.43     26.78 o 
   4   0  14     1702.29     1755.33    110.68 o 
   5   0  14       19.74       24.70     25.45 o 
   6   0  14        9.05        6.63     39.76 o 
  -9   1  14       66.47       72.88     46.39 o 
  -8   1  14      155.50      119.27     30.19 o 
  -7   1  14      152.40      181.54     25.30 o 
  -6   1  14     2073.77     2145.81     66.26 o 
  -5   1  14      107.00      137.00     16.57 o 
  -4   1  14     2693.49     2668.63     96.64 o 
  -3   1  14      237.54      265.65     20.57 o 
  -2   1  14     4211.82     4241.36     83.09 o 
  -1   1  14      101.35       94.88     13.26 o 
   0   1  14     3838.08     4069.29     64.88 o 
   1   1  14       44.11       56.87     11.21 o 
   2   1  14      247.72      253.05     20.95 o 
   3   1  14        1.37       -7.57     11.54 o 
   4   1  14     1450.82     1484.27     43.47 o 
   5   1  14        2.22        7.02     19.24 o 
   6   1  14       76.35       79.51     32.80 o 
  -9   2  14        7.35       33.13     39.76 o 
  -8   2  14        6.12        6.63     23.43 o 
  -7   2  14        4.98       26.51     23.43 o 
  -6   2  14     1947.82     1927.29     62.43 o 
  -5   2  14        0.93       -3.98      8.89 o 
  -4   2  14      889.58      909.84     35.53 o 
  -3   2  14      138.50      125.60     16.06 o 
  -2   2  14     2992.93     2785.86     58.21 o 
  -1   2  14      246.11      225.52     13.98 o 
   0   2  14     3759.34     3761.92     76.34 o 
   1   2  14        0.20       -4.18      8.21 o 
   2   2  14     1015.48      984.05     36.91 o 
   3   2  14        1.94       -4.53     12.19 o 
   4   2  14     1244.37     1201.04     36.58 o 
   5   2  14        7.52      -13.43     18.36 o 
   6   2  14      302.27      249.75     31.74 o 
  -9   3  14      116.39      139.15     53.01 o 
  -8   3  14      232.46      238.24     36.62 o 
  -7   3  14       24.40       16.57     18.74 o 
  -6   3  14     1626.04     1820.82     74.56 o 
  -5   3  14      407.44      485.56     24.22 o 
  -4   3  14      235.08      256.34     19.39 o 
  -3   3  14       14.09       11.29      8.46 o 
  -2   3  14    10458.92    10255.96    123.14 o 
  -1   3  14      182.18      184.88     13.19 o 
   0   3  14     1897.06     1866.17     40.52 o 
   1   3  14       11.32       -8.05      8.05 o 
   2   3  14      927.41      953.95     36.45 o 
   3   3  14       25.21       14.97     11.39 o 
   4   3  14      468.77      479.43     35.55 o 
   5   3  14       48.14       25.68     21.44 o 
   6   3  14       75.13       57.83     41.75 o 
  -9   4  14       54.49       86.14     53.01 o 
  -8   4  14       19.25       39.16     25.45 o 
  -7   4  14      133.69      109.47     46.39 o 
  -6   4  14      446.45      396.96     36.08 o 
  -5   4  14      878.72      949.85     33.52 o 
  -4   4  14      801.73      816.59     29.98 o 
  -3   4  14      721.05      700.74     26.69 o 
  -2   4  14        7.05        5.40      7.55 o 
  -1   4  14      536.41      509.73     24.20 o 
   0   4  14     1795.47     1879.64     40.47 o 
   1   4  14      241.43      248.80     21.05 o 
   2   4  14     1574.52     1602.79     55.50 o 
   3   4  14      137.80      131.86     17.30 o 
   4   4  14     1534.20     1520.93     57.28 o 
   5   4  14        0.41        8.70     21.44 o 
   6   4  14      143.88      159.03     37.49 o 
  -9   5  14       43.47        0.00     46.39 o 
  -8   5  14      217.43      271.68     59.64 o 
  -7   5  14       60.51       53.01     25.45 o 
  -6   5  14      350.01      442.23     32.05 o 
  -5   5  14       15.98       24.47     12.13 o 
  -4   5  14     3333.17     3314.99     60.15 o 
  -3   5  14      221.69      229.15     16.74 o 
  -2   5  14        7.84        3.79      9.18 o 
  -1   5  14      132.01      109.80     15.37 o 
   0   5  14      403.73      418.32     20.98 o 
   1   5  14     2328.15     2245.07     49.77 o 
   2   5  14     1390.26     1471.47     46.34 o 
   3   5  14      159.05      160.12     18.63 o 
   4   5  14      386.87      403.69     49.04 o 
   5   5  14      910.24      841.00     52.20 o 
   6   5  14      165.98      225.29     59.64 o 
  -8   6  14     1097.15     1113.34    106.03 o 
  -7   6  14        3.54       -4.97     17.05 o 
  -6   6  14      920.16      929.16     72.90 o 
  -5   6  14      261.57      317.12     18.91 o 
  -4   6  14     3639.62     3528.55     63.22 o 
  -3   6  14      150.51      111.79     14.34 o 
  -2   6  14     1205.40     1202.80     40.57 o 
  -1   6  14      120.45      113.37     22.46 o 
   0   6  14     6716.84     6475.43    103.09 o 
   1   6  14      126.65      164.81     13.87 o 
   2   6  14      485.01      474.54     24.50 o 
   3   6  14      134.26      101.16     23.29 o 
   4   6  14     3518.90     3421.44    131.25 o 
   5   6  14        0.85        0.00     22.96 o 
  -8   7  14       21.98       33.13     46.39 o 
  -7   7  14      247.72      329.17     39.14 o 
  -6   7  14     2382.57     2514.37     99.42 o 
  -5   7  14     1524.45     1424.11     40.86 o 
  -4   7  14      385.50      402.66     21.47 o 
  -3   7  14     1489.20     1518.34     45.76 o 
  -2   7  14     3587.14     3444.84     91.88 o 
  -1   7  14      255.43      203.34     28.29 o 
   0   7  14        3.62       -4.68     10.35 o 
   1   7  14     2501.30     2421.89     86.47 o 
   2   7  14     1518.61     1545.21     42.63 o 
   3   7  14        0.70      -16.31     16.31 o 
   4   7  14      113.97       95.66     56.33 o 
   5   7  14      808.55      816.95     53.29 o 
  -8   8  14        5.88        6.63     39.76 o 
  -7   8  14      140.61      165.66     59.64 o 
  -6   8  14       93.11       44.73     16.95 o 
  -5   8  14     2661.99     2499.14     75.59 o 
  -4   8  14      652.72      644.44     34.67 o 
  -3   8  14      332.97      346.62     24.61 o 
  -2   8  14      419.49      405.80     26.47 o 
  -1   8  14     1573.68     1577.20     51.06 o 
   0   8  14      619.13      621.42     28.35 o 
   1   8  14        0.50        5.02     12.61 o 
   2   8  14        0.62      -10.04     10.04 o 
   3   8  14       80.52       88.32     26.23 o 
   4   8  14      109.48       73.33     43.07 o 
   5   8  14       78.63       76.72     53.76 o 
  -8   9  14       95.92       72.88     53.01 o 
  -7   9  14      472.41      569.88     86.14 o 
  -6   9  14      487.03      553.08     47.71 o 
  -5   9  14     1193.15     1319.79    106.03 o 
  -4   9  14      146.63      140.48     21.35 o 
  -3   9  14     2015.17     2066.61     62.09 o 
  -2   9  14        5.53       -6.33     11.63 o 
  -1   9  14     2267.92     2342.97     67.35 o 
   0   9  14        5.65        5.38      9.50 o 
   1   9  14      366.68      430.99     56.29 o 
   2   9  14       45.33       26.00     17.55 o 
   3   9  14       15.86       -2.21     22.96 o 
   4   9  14      185.21      167.65     44.33 o 
   5   9  14       15.81        6.63     33.13 o 
  -8  10  14      149.69      106.02     59.64 o 
  -7  10  14       30.94       -6.63     39.76 o 
  -6  10  14      235.55      178.29     36.45 o 
  -5  10  14      511.30      603.37     66.27 o 
  -4  10  14        4.19      -11.04     15.30 o 
  -3  10  14        9.07       -8.02     13.89 o 
  -2  10  14     1399.40     1478.05     55.13 o 
  -1  10  14      135.17       90.53     22.32 o 
   0  10  14      285.85      336.08     32.05 o 
   1  10  14      571.93      595.56     38.58 o 
   2  10  14      716.87      748.80     43.36 o 
   3  10  14      155.60      191.16     34.01 o 
   4  10  14      478.81      549.70     58.43 o 
   5  10  14        4.34       33.13     33.13 o 
  -7  11  14     1896.69     2064.25    103.10 o 
  -6  11  14       24.79      -11.04     19.13 o 
  -5  11  14        0.96        3.06     17.55 o 
  -4  11  14      204.20      236.11     49.41 o 
  -3  11  14      801.05      914.72     44.64 o 
  -2  11  14      684.61      655.39     49.74 o 
  -1  11  14       28.12        9.69     17.55 o 
   0  11  14      734.17      780.12     83.91 o 
   1  11  14     1613.99     1708.67    111.20 o 
   2  11  14        2.91        9.47     15.67 o 
   3  11  14       48.48       33.13     32.80 o 
   4  11  14      233.58      288.01     66.27 o 
  -7  12  14       52.18       67.55     44.04 o 
  -6  12  14      242.48      234.61     31.49 o 
  -5  12  14      432.56      441.97     52.02 o 
  -4  12  14      416.81      365.71     50.28 o 
  -3  12  14      505.14      587.76     66.69 o 
  -2  12  14      706.68      676.38     42.44 o 
  -1  12  14       65.78       78.11     21.34 o 
   0  12  14      582.58      623.13     39.63 o 
   1  12  14     4744.99     4723.73    118.85 o 
   2  12  14       38.76        7.03     18.90 o 
   3  12  14      273.63      246.23     51.54 o 
   4  12  14      263.46      231.92     72.88 o 
  -7  13  14      290.32      292.10     34.29 o 
  -6  13  14      513.39      495.47     43.83 o 
  -5  13  14      234.22      244.74     33.00 o 
  -4  13  14       32.63       33.74     18.00 o 
  -3  13  14     5347.29     5167.86    135.12 o 
  -2  13  14      518.12      492.75     61.48 o 
  -1  13  14      123.35       74.69     24.84 o 
   0  13  14        5.36       -4.24     17.07 o 
   1  13  14     3941.87     4001.64     99.41 o 
   2  13  14       82.09       63.59     21.24 o 
   3  13  14      121.68       99.74     44.33 o 
   4  13  14       21.54       26.51     39.76 o 
  -6  14  14       77.42      103.71     27.89 o 
  -5  14  14     1295.97     1143.04     60.98 o 
  -4  14  14       27.29       12.31     19.29 o 
  -3  14  14     1297.11     1197.46     90.11 o 
  -2  14  14        4.62      -17.55     17.55 o 
  -1  14  14     4646.29     4633.38    126.57 o 
   0  14  14      103.92       23.98     38.08 o 
   1  14  14      681.77      703.05     51.69 o 
   2  14  14       22.90       21.77     33.13 o 
   3  14  14       70.69       46.39     46.39 o 
  -6  15  14        0.71       -2.98     24.04 o 
  -5  15  14       30.88       45.02     26.23 o 
  -4  15  14       50.17       63.18     24.03 o 
  -3  15  14     2256.29     2355.93     90.17 o 
  -2  15  14       60.78       54.22     24.84 o 
  -1  15  14      272.60      224.13     33.70 o 
   0  15  14       12.50        7.87     24.70 o 
   1  15  14     2566.39     2668.13    110.07 o 
   2  15  14       92.37       77.17     39.76 o 
  -6  16  14       17.23        1.89     33.13 o 
  -5  16  14      318.56      331.14     40.69 o 
  -4  16  14        0.78       -7.41     20.18 o 
  -3  16  14      105.81      152.57     34.01 o 
  -2  16  14        8.39       36.27     25.30 o 
  -1  16  14      683.11      722.02     53.59 o 
   0  16  14       30.93       47.06     25.42 o 
   1  16  14      278.88      301.23     36.33 o 
   2  16  14        0.11       13.25     37.49 o 
  -5  17  14       62.09      -12.74     30.19 o 
  -4  17  14       70.71       26.18     28.19 o 
  -3  17  14     3177.50     3229.00    143.53 o 
  -2  17  14       90.57       66.57     29.16 o 
  -1  17  14      167.86      147.94     48.93 o 
   0  17  14       12.68        7.36     24.83 o 
   1  17  14     4018.21     3955.46    168.75 o 
   2  17  14       22.00      -19.88     53.01 o 
  -4  18  14        8.64       22.94     30.19 o 
  -3  18  14        5.42       92.76     53.01 o 
  -2  18  14        0.01       -9.94     28.90 o 
  -1  18  14      363.00      301.14     41.74 o 
   0  18  14        1.73      -19.51     24.83 o 
   1  18  14       19.93       39.76     59.64 o 
  -3  19  14      436.17      410.84     86.14 o 
  -2  19  14      130.77      189.44     46.16 o 
  -1  19  14       68.09       56.74     36.62 o 
   0  19  14       64.45       98.13     49.03 o 
  -9   1  15      201.88      163.07     36.62 o 
  -8   1  15      134.24      167.95     46.39 o 
  -7   1  15      937.96      979.27     58.44 o 
  -6   1  15      137.55      144.74     21.44 o 
  -5   1  15      447.28      495.66     28.02 o 
  -4   1  15      295.41      325.92     23.19 o 
  -3   1  15     3388.17     3155.49     70.99 o 
  -2   1  15        2.26        9.72     10.53 o 
  -1   1  15     1838.40     1902.06     52.25 o 
   0   1  15        0.10       12.80      8.85 o 
   1   1  15     1360.58     1332.69     43.12 o 
   2   1  15       31.06       16.22     12.77 o 
   3   1  15      843.56      859.91     45.32 o 
   4   1  15        2.27       -5.22     15.09 o 
   5   1  15       15.19        4.23     20.87 o 
  -9   2  15        0.43      -26.51     33.13 o 
  -8   2  15      245.57      159.31     34.91 o 
  -7   2  15     3676.36     3591.47    116.91 o 
  -6   2  15      119.78       83.65     21.44 o 
  -5   2  15      524.09      522.95     25.36 o 
  -4   2  15      663.65      654.41     29.99 o 
  -3   2  15    26231.41    25906.53    345.56 o 
  -2   2  15      449.34      411.19     22.81 o 
  -1   2  15      188.67      192.85     17.14 o 
   0   2  15      197.60      182.22     15.39 o 
   1   2  15     9895.91     9631.77    126.28 o 
   2   2  15      151.54      136.98     18.94 o 
   3   2  15      764.67      740.29     42.89 o 
   4   2  15       42.78       25.31     23.30 o 
   5   2  15      320.74      311.82     36.50 o 
  -9   3  15        5.63       19.88     39.76 o 
  -8   3  15        3.14        9.28     36.45 o 
  -7   3  15      489.89      554.41     49.70 o 
  -6   3  15       19.02       15.46     15.30 o 
  -5   3  15       23.62       16.52     11.39 o 
  -4   3  15      103.25      109.54     15.29 o 
  -3   3  15     3712.10     3755.18     66.39 o 
  -2   3  15      743.65      686.83     46.91 o 
  -1   3  15       39.37       23.45      8.85 o 
   0   3  15        9.39        8.10      9.79 o 
   1   3  15      286.43      310.78     21.72 o 
   2   3  15       82.88       94.80     17.43 o 
   3   3  15      229.71      259.76     27.30 o 
   4   3  15       40.03       54.99     19.92 o 
   5   3  15      109.33      109.03     29.16 o 
  -9   4  15       92.72       79.51     53.01 o 
  -8   4  15        1.09      -15.46     20.70 o 
  -7   4  15      706.89      794.15     99.40 o 
  -6   4  15       45.76       13.25     26.51 o 
  -5   4  15     3789.38     3847.99     74.40 o 
  -4   4  15        3.41        8.97     10.65 o 
  -3   4  15     2602.50     2504.89     49.37 o 
  -2   4  15      643.33      617.71     24.21 o 
  -1   4  15     2541.42     2581.64     55.60 o 
   0   4  15      770.98      755.90     32.97 o 
   1   4  15     4913.87     4936.43     80.57 o 
   2   4  15       15.60       13.39     12.62 o 
   3   4  15      185.38      184.37     21.75 o 
   4   4  15      143.29      120.60     34.91 o 
   5   4  15      824.11      840.76     53.29 o 
  -8   5  15       38.84       59.64     46.39 o 
  -7   5  15      384.66      479.96     41.40 o 
  -6   5  15        0.87        0.00     15.90 o 
  -5   5  15      166.39      210.93     20.83 o 
  -4   5  15      487.66      504.02     23.83 o 
  -3   5  15      594.05      651.20     26.45 o 
  -2   5  15        0.56       -2.41      8.78 o 
  -1   5  15       46.54       45.17     12.69 o 
   0   5  15       30.27       11.81     12.81 o 
   1   5  15     1172.98     1143.99     39.19 o 
   2   5  15       84.14       73.31     16.74 o 
   3   5  15     1919.15     2038.24     81.31 o 
   4   5  15        3.02        0.00     28.11 o 
   5   5  15      811.65      804.92     53.29 o 
  -8   6  15      101.71       53.01     46.39 o 
  -7   6  15      107.10      185.48     33.08 o 
  -6   6  15     1323.15     1233.76    165.68 o 
  -5   6  15      362.92      394.50     33.09 o 
  -4   6  15      491.31      477.71     24.05 o 
  -3   6  15      644.99      703.64     28.50 o 
  -2   6  15     1016.83     1008.83     47.57 o 
  -1   6  15       30.80       22.03     11.39 o 
   0   6  15     1168.39     1142.91     34.42 o 
   1   6  15     1613.38     1653.38     49.77 o 
   2   6  15      501.39      521.23     38.13 o 
   3   6  15        0.70       -9.06     16.06 o 
   4   6  15     1632.85     1576.64    115.98 o 
   5   6  15       74.90       81.51     28.59 o 
  -8   7  15        0.47       33.13     46.39 o 
  -7   7  15      246.86      255.33     36.45 o 
  -6   7  15     2878.35     2760.93     95.45 o 
  -5   7  15     1373.94     1413.16     47.62 o 
  -4   7  15        2.22       11.31     10.46 o 
  -3   7  15      174.60      152.31     18.81 o 
  -2   7  15     2515.09     2482.86     61.92 o 
  -1   7  15     2073.06     2116.16     57.18 o 
   0   7  15      282.92      289.67     29.35 o 
   1   7  15      273.90      252.10     23.37 o 
   2   7  15      536.15      601.33     32.95 o 
   3   7  15      696.32      823.21     55.79 o 
   4   7  15      176.32      220.23     44.33 o 
   5   7  15       40.70       58.62     30.19 o 
  -8   8  15       28.07       -6.63     39.76 o 
  -7   8  15     1913.26     1931.15     80.89 o 
  -6   8  15      819.81      869.42     56.33 o 
  -5   8  15       57.22       45.88     17.55 o 
  -4   8  15        5.17        8.07     12.81 o 
  -3   8  15     5362.83     5106.24    133.94 o 
  -2   8  15     1033.21     1037.07     49.37 o 
  -1   8  15        9.89       -7.32     11.68 o 
   0   8  15       95.63       87.77     19.46 o 
   1   8  15     1564.59     1559.62     55.48 o 
   2   8  15       28.40       27.53     14.58 o 
   3   8  15        3.50        2.07     21.44 o 
   4   8  15       91.78       92.76     37.49 o 
   5   8  15      292.81      218.66     53.01 o 
  -8   9  15       37.81       13.25     46.39 o 
  -7   9  15        6.89       -6.63     39.76 o 
  -6   9  15     1422.63     1299.14    119.29 o 
  -5   9  15        1.91      -15.90     15.90 o 
  -4   9  15        2.27       -6.63     15.30 o 
  -3   9  15      814.06      706.16     39.22 o 
  -2   9  15      229.01      205.22     22.28 o 
  -1   9  15      143.27      143.68     21.71 o 
   0   9  15       27.92       29.20     15.39 o 
   1   9  15     1138.75     1077.11     52.27 o 
   2   9  15       76.33       54.02     26.49 o 
   3   9  15       89.76       81.01     26.93 o 
   4   9  15        3.26      -28.11     28.11 o 
   5   9  15        4.23       46.39     39.76 o 
  -8  10  15      327.03      198.80     66.27 o 
  -7  10  15      411.63      231.92     66.27 o 
  -6  10  15       58.13       55.77     26.96 o 
  -5  10  15        0.62       13.25     29.82 o 
  -4  10  15      919.81      947.77     52.20 o 
  -3  10  15       13.35       -3.44     14.16 o 
  -2  10  15      287.08      245.70     27.43 o 
  -1  10  15      144.91      120.84     24.03 o 
   0  10  15      846.24      800.63     46.63 o 
   1  10  15        7.84      -16.59     16.59 o 
   2  10  15      185.74      197.45     28.93 o 
   3  10  15        8.17        8.02     25.30 o 
   4  10  15      795.98      952.90     77.20 o 
  -7  11  15       82.34      -39.76     39.76 o 
  -6  11  15       37.55       34.34     25.45 o 
  -5  11  15      324.19      367.38     46.16 o 
  -4  11  15      109.31       69.90     27.41 o 
  -3  11  15      656.49      664.89     52.07 o 
  -2  11  15       64.03       71.39     18.65 o 
  -1  11  15       16.93       11.10     18.36 o 
   0  11  15       81.45       77.45     25.48 o 
   1  11  15      379.88      369.22     35.11 o 
   2  11  15      461.33      481.34     39.26 o 
   3  11  15       83.37       91.32     31.20 o 
  -7  12  15       83.17       93.71     31.81 o 
  -6  12  15      219.49      239.93     46.39 o 
  -5  12  15        4.84       22.89     25.45 o 
  -4  12  15     4130.37     4365.51    186.77 o 
  -3  12  15      504.13      478.13     90.82 o 
  -2  12  15      285.60      251.52     39.11 o 
  -1  12  15      209.35      214.73     42.81 o 
   0  12  15     5170.99     5208.36    135.16 o 
   1  12  15     1080.35     1037.84     53.01 o 
   2  12  15      122.97      108.65     29.06 o 
   3  12  15      102.83       92.54     35.98 o 
  -7  13  15       49.73       15.80     33.13 o 
  -6  13  15     1496.14     1583.93     87.56 o 
  -5  13  15        2.51      -16.57     23.43 o 
  -4  13  15      103.41      107.34     34.91 o 
  -3  13  15      526.84      529.33     79.84 o 
  -2  13  15     1597.14     1718.45     82.34 o 
  -1  13  15      589.03      589.40     53.20 o 
   0  13  15     1411.26     1274.43     61.08 o 
   1  13  15      248.28      326.96     34.29 o 
   2  13  15      387.87      322.60     55.65 o 
   3  13  15      358.13      450.60     86.14 o 
  -6  14  15       76.54       62.39     26.93 o 
  -5  14  15      129.88      162.15     39.62 o 
  -4  14  15        0.03        6.63     28.11 o 
  -3  14  15      403.19      361.52     41.48 o 
  -2  14  15      163.60      126.50     28.07 o 
  -1  14  15       23.70       24.71     22.31 o 
   0  14  15        0.08        7.07     20.62 o 
   1  14  15      248.85      253.48     42.57 o 
   2  14  15        7.59       -9.94     32.80 o 
  -6  15  15      351.20      339.75     69.15 o 
  -5  15  15      115.26      165.66     42.17 o 
  -4  15  15      389.70      440.09     53.74 o 
  -3  15  15        0.07       -1.24     21.44 o 
  -2  15  15     2581.29     2543.67     94.52 o 
  -1  15  15       15.92       23.78     23.31 o 
   0  15  15     1251.35     1284.04     65.94 o 
   1  15  15       56.69       36.08     24.83 o 
   2  15  15     1367.88     1372.95     98.07 o 
  -5  16  15       23.31       21.41     30.19 o 
  -4  16  15     1338.45     1389.58     91.29 o 
  -3  16  15        7.54      -14.58     24.04 o 
  -2  16  15      381.49      327.53     42.88 o 
  -1  16  15       42.00       13.51     24.03 o 
   0  16  15     4396.07     4337.57    127.62 o 
   1  16  15       37.95       36.81     41.40 o 
   2  16  15       18.46       59.64     59.64 o 
  -5  17  15       20.36       60.96     33.08 o 
  -4  17  15      129.40      152.40     59.64 o 
  -3  17  15       51.53      103.35     44.36 o 
  -2  17  15       14.98      -19.22     24.04 o 
  -1  17  15        0.45        2.53     24.03 o 
   0  17  15       88.75       29.63     25.87 o 
   1  17  15       11.04       43.07     42.17 o 
  -4  18  15      610.90      728.92     99.40 o 
  -3  18  15        0.46      -13.25     39.76 o 
  -2  18  15      461.19      590.94     65.10 o 
  -1  18  15        5.66       -6.98     26.05 o 
   0  18  15     1549.12     1556.21     86.19 o 
  -2  19  15      523.13      538.85     68.43 o 
  -1  19  15        6.10       34.79     34.09 o 
  -9   0  16        5.65      -13.25     39.76 o 
  -8   0  16        0.89       -6.63     33.13 o 
  -7   0  16      210.15      218.66     46.39 o 
  -6   0  16     6249.24     6021.78    225.48 o 
  -5   0  16      176.26      169.04     28.12 o 
  -4   0  16       50.54       76.86     29.82 o 
  -3   0  16      875.35      867.46     53.74 o 
  -2   0  16     6453.70     6261.24    158.66 o 
  -1   0  16      194.48      230.37     30.19 o 
   0   0  16      945.33      858.71     56.33 o 
   1   0  16       96.06       49.70     29.82 o 
   2   0  16     1109.48     1109.56     85.25 o 
   3   0  16       36.95       26.51     23.43 o 
   4   0  16      624.37      643.41     59.64 o 
   5   0  16        0.02       19.88     46.39 o 
  -9   1  16       62.72       89.45     32.80 o 
  -8   1  16       25.24       27.71     25.45 o 
  -7   1  16      278.09      340.11     39.62 o 
  -6   1  16      164.41      167.27     33.13 o 
  -5   1  16      373.32      353.52     26.51 o 
  -4   1  16     2155.68     2176.67     58.64 o 
  -3   1  16      405.26      404.66     25.89 o 
  -2   1  16     2215.73     2234.07     58.97 o 
  -1   1  16      526.23      508.06     29.27 o 
   0   1  16     3818.14     3924.24     84.36 o 
   1   1  16       79.24       93.67     18.80 o 
   2   1  16     1413.81     1550.26     54.29 o 
   3   1  16        7.37       21.90     17.24 o 
   4   1  16      590.57      640.99     35.07 o 
   5   1  16        1.81      -10.60     20.62 o 
  -9   2  16        0.73       -6.63     39.76 o 
  -8   2  16      185.72      143.04     31.81 o 
  -7   2  16      154.05      123.87     30.19 o 
  -6   2  16       10.17       29.82     18.74 o 
  -5   2  16        4.05       -4.56     11.03 o 
  -4   2  16     2886.34     2718.23     69.58 o 
  -3   2  16      194.31      211.69     21.35 o 
  -2   2  16      826.48      743.84     39.69 o 
  -1   2  16      321.26      312.01     20.54 o 
   0   2  16     2003.77     1957.83     55.15 o 
   1   2  16      250.56      275.54     22.25 o 
   2   2  16      698.81      728.55     36.01 o 
   3   2  16       19.92        5.03     15.29 o 
   4   2  16      217.84      108.16     33.31 o 
   5   2  16        0.11      -19.29     19.29 o 
  -8   3  16      527.71      647.27     50.91 o 
  -7   3  16      402.56      470.74     44.33 o 
  -6   3  16      469.89      375.50     79.51 o 
  -5   3  16        0.21       13.53     12.31 o 
  -4   3  16     2621.89     2674.55     60.26 o 
  -3   3  16     1040.95     1065.25     37.44 o 
  -2   3  16       25.18       46.61     11.85 o 
  -1   3  16        7.43       -1.59      8.34 o 
   0   3  16    11844.62    11692.06    172.14 o 
   1   3  16      245.14      292.31     23.86 o 
   2   3  16       96.25       99.30     19.11 o 
   3   3  16        2.88       -0.58     17.24 o 
   4   3  16     1989.11     2039.09    152.06 o 
   5   3  16       15.70      -25.73     28.30 o 
  -8   4  16       85.54       69.57     28.11 o 
  -7   4  16      173.07      214.81     31.81 o 
  -6   4  16      182.13      235.39     46.39 o 
  -5   4  16      674.78      703.28     31.56 o 
  -4   4  16     1314.89     1292.02     41.37 o 
  -3   4  16     2401.08     2370.88     48.39 o 
  -2   4  16      492.76      456.33     22.53 o 
  -1   4  16     1136.27     1123.77     48.97 o 
   0   4  16       21.65       18.68     13.39 o 
   1   4  16     1061.27     1040.82     57.03 o 
   2   4  16      109.62      117.60     39.02 o 
   3   4  16       29.98       31.66     20.57 o 
   4   4  16      496.80      381.34     53.74 o 
   5   4  16      129.45      143.74     30.61 o 
  -8   5  16      110.65      108.86     31.81 o 
  -7   5  16      172.29      155.35     53.01 o 
  -6   5  16      407.72      474.31     42.88 o 
  -5   5  16       42.60       33.56     14.11 o 
  -4   5  16      769.77      910.93     29.75 o 
  -3   5  16      250.28      296.70     19.09 o 
  -2   5  16     2441.81     2327.73     54.84 o 
  -1   5  16      148.65      118.09     17.14 o 
   0   5  16      119.15      104.83     17.94 o 
   1   5  16      400.48      423.27     27.63 o 
   2   5  16       83.61       72.04     19.80 o 
   3   5  16      274.43      235.33     38.29 o 
   4   5  16      551.88      604.52     63.13 o 
   5   5  16      108.40       33.13     33.13 o 
  -8   6  16       21.68      -33.13     39.76 o 
  -7   6  16      130.01      156.65     31.81 o 
  -6   6  16     3840.11     3908.77    122.64 o 
  -5   6  16      166.14      142.43     24.20 o 
  -4   6  16      644.25      648.87     32.11 o 
  -3   6  16      617.18      685.72     32.60 o 
  -2   6  16     3345.34     3210.18    102.61 o 
  -1   6  16      593.70      616.82     29.72 o 
   0   6  16      575.07      555.83     30.88 o 
   1   6  16       61.39       48.27     16.25 o 
   2   6  16     1326.41     1286.72     57.80 o 
   3   6  16      301.27      313.81     34.67 o 
   4   6  16      232.00      264.59     49.03 o 
   5   6  16       13.61       59.64     39.76 o 
  -8   7  16      254.17      304.81     66.27 o 
  -7   7  16     1135.71     1047.44     76.21 o 
  -6   7  16       54.74       43.07     23.43 o 
  -5   7  16       23.90       19.14     14.77 o 
  -4   7  16     3126.73     3147.63     70.17 o 
  -3   7  16     3343.59     3365.94     81.73 o 
  -2   7  16      386.36      438.91     28.80 o 
  -1   7  16      127.51      152.42     22.83 o 
   0   7  16     3858.95     3835.01     83.29 o 
   1   7  16      533.72      534.24     32.22 o 
   2   7  16       13.31       -5.22     13.02 o 
   3   7  16      368.69      349.53     42.09 o 
   4   7  16     1257.67     1157.10     81.90 o 
   5   7  16       24.29       59.64     39.76 o 
  -8   8  16        2.35      -33.13     39.76 o 
  -7   8  16     2519.88     2577.15     98.73 o 
  -6   8  16        0.95        0.00     20.70 o 
  -5   8  16      269.79      326.23     51.18 o 
  -4   8  16      226.08      191.18     27.89 o 
  -3   8  16     7081.67     6779.04    119.56 o 
  -2   8  16      195.68      247.82     36.18 o 
  -1   8  16      209.22      235.45     43.10 o 
   0   8  16      237.01      229.47     26.03 o 
   1   8  16     2670.76     2673.17     68.39 o 
   2   8  16      146.50      115.96     21.89 o 
   3   8  16        2.10        2.34     23.31 o 
   4   8  16       11.35       -3.31     32.80 o 
  -8   9  16      646.66      715.67     99.40 o 
  -7   9  16      346.84      304.82     66.27 o 
  -6   9  16      280.97      275.12     53.01 o 
  -5   9  16      300.14      308.30     41.40 o 
  -4   9  16      956.59      988.34     64.26 o 
  -3   9  16     1406.75     1457.39     50.51 o 
  -2   9  16      173.39      174.73     21.70 o 
  -1   9  16     1127.03     1162.14     50.55 o 
   0   9  16      456.55      444.50     34.20 o 
   1   9  16     1466.62     1485.07     62.66 o 
   2   9  16       71.28       64.87     18.84 o 
   3   9  16      161.66      187.94     38.26 o 
   4   9  16      150.90      162.34     46.86 o 
  -7  10  16      972.52      974.15    106.03 o 
  -6  10  16      811.84      789.71     60.38 o 
  -5  10  16        8.91        3.68     26.51 o 
  -4  10  16       95.86       89.28     25.30 o 
  -3  10  16     1728.56     1844.45     72.51 o 
  -2  10  16        9.01       37.65     18.00 o 
  -1  10  16      124.67       78.68     21.44 o 
   0  10  16      615.92      637.22     43.83 o 
   1  10  16       97.84      124.11     24.57 o 
   2  10  16        1.54        8.10     17.35 o 
   3  10  16       69.15       56.47     27.89 o 
  -7  11  16     1238.39     1226.01    125.91 o 
  -6  11  16       20.65       21.08     25.45 o 
  -5  11  16     1370.71     1418.21     79.25 o 
  -4  11  16       22.90       14.08     21.44 o 
  -3  11  16      438.43      287.73     35.11 o 
  -2  11  16       15.25       -4.42     24.47 o 
  -1  11  16       10.90       -6.63     17.55 o 
   0  11  16      222.02      181.14     28.93 o 
   1  11  16      320.60      303.04     32.97 o 
   2  11  16      161.99      162.20     41.36 o 
   3  11  16      171.17      248.84     75.83 o 
  -7  12  16      444.86      469.88     86.14 o 
  -6  12  16       83.36       43.84     30.19 o 
  -5  12  16       81.33      131.20     34.91 o 
  -4  12  16      198.97      211.94     35.58 o 
  -3  12  16      996.63      990.33     58.59 o 
  -2  12  16      258.81      243.37     34.01 o 
  -1  12  16      338.30      357.67     37.88 o 
   0  12  16      511.60      540.10     43.83 o 
   1  12  16        1.89        9.49     18.36 o 
   2  12  16      118.66      122.49     26.05 o 
   3  12  16     2145.14     1927.90    119.30 o 
  -6  13  16        7.62       13.25     30.19 o 
  -5  13  16       67.92       56.33     32.80 o 
  -4  13  16      496.13      451.44     79.51 o 
  -3  13  16      955.19      944.41     58.11 o 
  -2  13  16       52.46       19.00     25.20 o 
  -1  13  16     2313.69     2422.33     88.54 o 
   0  13  16      594.76      650.16     48.22 o 
   1  13  16       21.59       30.32     24.33 o 
   2  13  16        0.14        2.04     30.19 o 
  -6  14  16       26.42       16.31     30.19 o 
  -5  14  16       49.82       45.44     31.81 o 
  -4  14  16      164.39      189.21     44.33 o 
  -3  14  16     4045.84     3522.27    114.42 o 
  -2  14  16       15.74       31.18     23.31 o 
  -1  14  16      763.10      716.13     51.61 o 
   0  14  16       11.92       23.37     24.03 o 
   1  14  16     5236.15     5209.77    137.33 o 
   2  14  16       60.10       72.88     42.17 o 
  -6  15  16       15.55      -33.13     46.39 o 
  -5  15  16       30.64       35.03     56.33 o 
  -4  15  16       35.99       -6.63     28.11 o 
  -3  15  16      366.04      362.04     42.88 o 
  -2  15  16        7.15       23.62     25.67 o 
  -1  15  16      950.44     1004.97     62.26 o 
   0  15  16      130.04      124.54     30.92 o 
   1  15  16        3.93       -0.90     33.01 o 
   2  15  16        8.26        0.00     59.64 o 
  -5  16  16       70.59      152.40     59.64 o 
  -4  16  16       18.10       19.88     32.80 o 
  -3  16  16     1079.12     1050.94     67.32 o 
  -2  16  16        0.14        1.33     24.04 o 
  -1  16  16       88.82      140.68     35.11 o 
   0  16  16        6.96        3.68     24.83 o 
   1  16  16      777.11      815.08     84.34 o 
  -4  17  16        0.18        0.00     46.39 o 
  -3  17  16      480.17      463.86     79.51 o 
  -2  17  16       15.94       21.94     28.07 o 
  -1  17  16      765.10      917.64     89.77 o 
   0  17  16       16.35       11.52     25.42 o 
   1  17  16      499.34      344.58     92.77 o 
  -3  18  16      626.25      616.28     92.77 o 
  -2  18  16        0.42        3.09     46.39 o 
  -1  18  16        1.19       13.25     33.13 o 
  -8   1  17      300.80      352.86     62.95 o 
  -7   1  17     1892.48     1887.44    185.58 o 
  -6   1  17      381.36      366.51     69.58 o 
  -5   1  17      282.87      282.40     26.78 o 
  -4   1  17      715.74      665.86     33.88 o 
  -3   1  17     3819.01     3749.79     83.08 o 
  -2   1  17      301.00      324.36     35.39 o 
  -1   1  17      702.15      653.50     34.82 o 
   0   1  17      244.71      249.94     23.51 o 
   1   1  17     2842.30     2959.40     98.18 o 
   2   1  17        0.77       -3.06     17.55 o 
   3   1  17      203.97      165.80     28.88 o 
   4   1  17       28.19       -6.34     19.92 o 
  -8   2  17        1.56      -23.19     23.43 o 
  -7   2  17       37.44       25.18     23.19 o 
  -6   2  17      759.86      751.07     53.74 o 
  -5   2  17     2482.18     2580.71     60.84 o 
  -4   2  17       11.79       21.81     12.31 o 
  -3   2  17      226.24      242.51     23.51 o 
  -2   2  17     1367.34     1360.82     46.65 o 
  -1   2  17    12277.21    12133.12    159.73 o 
   0   2  17      181.53      120.93     22.37 o 
   1   2  17      169.96      200.54     32.52 o 
   2   2  17      190.41      206.27     27.79 o 
   3   2  17     3467.20     3518.44    100.15 o 
   4   2  17       43.10        3.73     21.44 o 
   5   2  17      165.33      106.02     46.39 o 
  -8   3  17       62.55       62.95     28.11 o 
  -7   3  17        3.35       10.60     22.05 o 
  -6   3  17        5.31       -3.68     33.13 o 
  -5   3  17     1068.81     1182.55     54.53 o 
  -4   3  17      102.17      102.04     16.40 o 
  -3   3  17        2.60       -1.17     10.35 o 
  -2   3  17       25.73        5.98     10.46 o 
  -1   3  17     2938.25     3063.57     63.17 o 
   0   3  17      687.50      588.77     33.90 o 
   1   3  17        0.15       -7.83     13.39 o 
   2   3  17        2.66        8.28     16.57 o 
   3   3  17      163.69      193.42     29.54 o 
   4   3  17       79.70       67.37     24.83 o 
   5   3  17       64.89       53.01     39.76 o 
  -8   4  17        3.74       11.60     29.82 o 
  -7   4  17      311.29      279.28     49.70 o 
  -6   4  17       31.51       22.53     22.05 o 
  -5   4  17      203.47      264.29     29.16 o 
  -4   4  17      181.36      166.29     23.92 o 
  -3   4  17     5864.43     5712.61     85.67 o 
  -2   4  17      240.26      193.20     17.08 o 
  -1   4  17      528.01      505.43     27.36 o 
   0   4  17      721.26      719.88     34.82 o 
   1   4  17     1556.89     1556.89     53.08 o 
   2   4  17        7.45       15.36     18.00 o 
   3   4  17     1457.06     1501.73     73.92 o 
   4   4  17       79.27       47.71     34.91 o 
   5   4  17       54.06       99.39     46.39 o 
  -8   5  17      128.35      144.85     56.33 o 
  -7   5  17     1945.26     2036.93    155.75 o 
  -6   5  17      171.80      136.44     30.19 o 
  -5   5  17       58.09       46.39     22.05 o 
  -4   5  17       58.37       42.37     13.58 o 
  -3   5  17     2930.21     2990.52     57.90 o 
  -2   5  17      593.17      606.45     26.54 o 
  -1   5  17       22.03        6.91     12.23 o 
   0   5  17        2.01       15.84     13.73 o 
   1   5  17      682.79      685.33     35.22 o 
   2   5  17       64.79       61.06     22.49 o 
   3   5  17       31.56       58.82     26.23 o 
   4   5  17       90.50       96.66     46.39 o 
  -8   6  17      281.10      231.92     66.27 o 
  -7   6  17      102.77       92.76     28.10 o 
  -6   6  17      155.33      184.84     46.39 o 
  -5   6  17       39.14       55.66     22.05 o 
  -4   6  17     2232.29     2155.08     57.63 o 
  -3   6  17      613.58      579.09     27.90 o 
  -2   6  17       66.36       42.83     13.94 o 
  -1   6  17      204.94      209.82     24.74 o 
   0   6  17     1338.08     1288.66     47.52 o 
   1   6  17        0.10       -8.58     12.73 o 
   2   6  17       43.45       34.41     21.35 o 
   3   6  17      515.16      548.86     52.19 o 
   4   6  17      435.41      386.15     72.89 o 
  -8   7  17      567.96      457.23     79.51 o 
  -7   7  17      770.84      727.06    152.42 o 
  -6   7  17       17.28       14.73     20.70 o 
  -5   7  17       12.96       12.65     20.45 o 
  -4   7  17     5752.47     5518.07    111.09 o 
  -3   7  17     3431.18     3449.07     79.17 o 
  -2   7  17        1.20        0.00     11.79 o 
  -1   7  17       13.98        4.77     14.35 o 
   0   7  17     3341.67     3544.42     81.70 o 
   1   7  17     1792.00     1750.83     64.85 o 
   2   7  17      139.73       97.54     20.09 o 
   3   7  17       17.25       -0.60     24.85 o 
   4   7  17      543.04      587.94    155.72 o 
  -8   8  17       89.37      112.64     59.64 o 
  -7   8  17       40.19       50.97     28.10 o 
  -6   8  17      153.33      102.15     26.96 o 
  -5   8  17     1526.27     1354.74     58.12 o 
  -4   8  17      818.73      869.27     58.07 o 
  -3   8  17        0.59        4.29     15.51 o 
  -2   8  17       19.39       -1.45     13.73 o 
  -1   8  17     2524.66     2482.78     74.70 o 
   0   8  17      760.84      732.09     38.85 o 
   1   8  17       10.58        8.37     15.37 o 
   2   8  17        5.88      -12.77     12.77 o 
   3   8  17      685.99      776.47     70.56 o 
  -7   9  17      150.11      159.03     59.64 o 
  -6   9  17      279.61      309.23     92.77 o 
  -5   9  17        9.18      -16.20     26.51 o 
  -4   9  17     2227.97     2276.94     81.58 o 
  -3   9  17      123.45       80.56     30.99 o 
  -2   9  17        9.15      -10.52     15.51 o 
  -1   9  17      459.91      418.56     33.22 o 
   0   9  17     1125.89     1197.42     54.53 o 
   1   9  17        1.22        7.36     17.35 o 
   2   9  17      118.69       88.23     32.52 o 
   3   9  17      380.21      437.21     57.83 o 
  -7  10  17      184.38      185.54     66.27 o 
  -6  10  17      382.34      354.30     46.16 o 
  -5  10  17      482.10      528.54     86.14 o 
  -4  10  17      516.16      545.55     43.25 o 
  -3  10  17       31.22       14.08     21.44 o 
  -2  10  17      144.83      148.58     41.51 o 
  -1  10  17        8.40        5.01     18.36 o 
   0  10  17        0.92      -12.65     15.16 o 
   1  10  17       47.16       41.31     19.92 o 
   2  10  17        4.67       11.84     17.81 o 
   3  10  17        7.55      -13.25     32.80 o 
  -7  11  17     1169.23     1537.47    139.17 o 
  -6  11  17       88.24       49.45     30.19 o 
  -5  11  17        1.97      -16.57     23.43 o 
  -4  11  17       13.84       30.23     21.44 o 
  -3  11  17     1367.95     1288.87     64.83 o 
  -2  11  17      220.44      198.06     31.20 o 
  -1  11  17      160.50      142.42     26.93 o 
   0  11  17       39.36       -1.89     19.29 o 
   1  11  17      165.55      185.78     51.60 o 
   2  11  17       33.70       22.27     19.61 o 
   3  11  17       58.02       49.70     37.49 o 
  -7  12  17      223.78      208.14     39.14 o 
  -6  12  17     1255.72     1277.94     81.10 o 
  -5  12  17        1.83       29.82     28.11 o 
  -4  12  17      667.98      723.63    106.02 o 
  -3  12  17       15.04       -3.51     20.18 o 
  -2  12  17     2093.96     2185.58     83.63 o 
  -1  12  17       47.73       26.51     19.92 o 
   0  12  17      692.41      786.58     51.41 o 
   1  12  17       47.03       42.85     24.03 o 
   2  12  17      954.67     1037.74     70.08 o 
  -6  13  17       22.48       12.74     30.19 o 
  -5  13  17        3.60      -13.25     28.11 o 
  -4  13  17     3050.70     2980.98    124.14 o 
  -3  13  17       10.37       -8.09     22.95 o 
  -2  13  17       81.72       67.59     43.42 o 
  -1  13  17      114.12      103.37     27.28 o 
   0  13  17     2686.51     2892.09    159.86 o 
   1  13  17      255.10      275.03     35.11 o 
   2  13  17      747.22      725.25     77.20 o 
  -6  14  17        1.01       -6.63     46.39 o 
  -5  14  17       87.35       56.33     32.80 o 
  -4  14  17       16.17       27.53     30.19 o 
  -3  14  17      275.35      266.78     49.57 o 
  -2  14  17       36.26        0.39     23.31 o 
  -1  14  17      277.10      259.37     51.77 o 
   0  14  17       96.83      123.72     29.60 o 
   1  14  17       34.78       29.84     24.57 o 
   2  14  17        6.65       66.27     59.64 o 
  -5  15  17       17.74       19.88     46.39 o 
  -4  15  17      593.31      576.31     63.13 o 
  -3  15  17      227.46      180.18     37.88 o 
  -2  15  17      452.16      441.05     46.50 o 
  -1  15  17        0.47      -20.62     20.62 o 
   0  15  17     3057.59     2994.12    102.92 o 
   1  15  17       31.31      -10.91     39.62 o 
   2  15  17      519.18      503.61     99.39 o 
  -4  16  17      339.26      298.19     72.89 o 
  -3  16  17       51.98       39.76     39.76 o 
  -2  16  17      431.50      383.61     46.74 o 
  -1  16  17       28.02       37.22     28.68 o 
   0  16  17      790.99      750.13     65.91 o 
   1  16  17       10.87       59.64     66.27 o 
  -3  17  17       53.76      106.02     59.64 o 
  -2  17  17       77.50      100.13     41.40 o 
  -1  17  17       68.01       60.84     34.08 o 
   0  17  17        0.22        7.32     26.05 o 
  -8   0  18     2592.52     2598.22    145.82 o 
  -7   0  18      132.26      132.52     46.39 o 
  -6   0  18       53.30       92.76     39.76 o 
  -5   0  18      188.07      205.42     46.39 o 
  -4   0  18    16176.90    14961.59    318.96 o 
  -3   0  18       49.81       91.56     25.45 o 
  -2   0  18      124.30       53.01     20.70 o 
  -1   0  18      252.36      271.47     36.45 o 
   0   0  18    15351.32    15596.16    333.79 o 
   1   0  18       67.14      132.52     46.39 o 
   2   0  18        0.56       -7.23     25.45 o 
   3   0  18       10.81       -6.63     39.76 o 
   4   0  18     2755.67     2737.48    178.96 o 
  -8   1  18      131.95      149.75     32.80 o 
  -7   1  18       68.77       93.78     30.19 o 
  -6   1  18        3.41      -12.31     16.57 o 
  -5   1  18      164.19      162.95     28.11 o 
  -4   1  18       34.20       12.56     18.37 o 
  -3   1  18      164.09      162.61     28.69 o 
  -2   1  18      273.91      264.48     24.01 o 
  -1   1  18      157.45      162.14     22.49 o 
   0   1  18     1289.76     1229.61     62.18 o 
   1   1  18      106.65       88.23     25.30 o 
   2   1  18      320.55      297.38     32.88 o 
   3   1  18        8.68       24.98     30.19 o 
   4   1  18      777.94      656.61     47.40 o 
  -8   2  18      335.02      292.86     42.17 o 
  -7   2  18        0.39        9.94     23.43 o 
  -6   2  18      133.64      175.60     33.13 o 
  -5   2  18      170.60      181.24     30.19 o 
  -4   2  18      400.58      402.75     26.28 o 
  -3   2  18        0.29      -10.35     11.03 o 
  -2   2  18     1462.59     1448.57     46.12 o 
  -1   2  18      278.61      270.69     24.62 o 
   0   2  18     1904.96     1855.54     56.68 o 
   1   2  18      139.43      137.48     29.16 o 
   2   2  18      241.63      301.27     37.88 o 
   3   2  18      151.85      202.83     44.33 o 
   4   2  18      599.00      579.41     46.18 o 
  -8   3  18       11.03       18.07     25.45 o 
  -7   3  18       58.85       36.45     23.43 o 
  -6   3  18      480.88      519.71     79.51 o 
  -5   3  18       81.76       88.55     25.45 o 
  -4   3  18      626.61      643.81     31.42 o 
  -3   3  18       78.75       40.97     21.08 o 
  -2   3  18      191.00      239.62     19.92 o 
  -1   3  18      241.55      257.30     21.40 o 
   0   3  18      135.03      123.17     20.82 o 
   1   3  18       79.38       76.81     19.00 o 
   2   3  18     1155.15     1217.68     57.92 o 
   3   3  18       50.00       34.86     27.89 o 
   4   3  18       73.12       35.49     30.68 o 
  -8   4  18      537.40      479.99     50.91 o 
  -7   4  18      161.42      154.52     32.80 o 
  -6   4  18      231.86      175.27     31.81 o 
  -5   4  18       20.29       17.39     23.19 o 
  -4   4  18      762.71      881.89     50.98 o 
  -3   4  18      222.41      228.89     20.08 o 
  -2   4  18     1648.77     1562.85     60.77 o 
  -1   4  18      807.45      752.56     50.08 o 
   0   4  18     1486.46     1633.65     53.58 o 
   1   4  18      305.02      355.37     28.21 o 
   2   4  18      181.21      154.99     27.43 o 
   3   4  18      269.86      293.40     40.69 o 
   4   4  18      342.40      309.50     53.74 o 
  -8   5  18       17.76       15.66     25.45 o 
  -7   5  18      282.25      259.82     59.64 o 
  -6   5  18       61.95       57.83     25.45 o 
  -5   5  18      241.00      304.07     36.45 o 
  -4   5  18      746.49      716.18     33.52 o 
  -3   5  18       35.38       30.21     12.09 o 
  -2   5  18      207.59      259.60     22.67 o 
  -1   5  18      429.99      483.75     30.96 o 
   0   5  18     1815.60     1751.90     56.68 o 
   1   5  18       86.33       78.74     28.57 o 
   2   5  18        1.92       20.16     19.46 o 
   3   5  18      407.45      435.91     47.09 o 
  -8   6  18     1032.83     1086.82    112.65 o 
  -7   6  18      205.34      278.63     59.64 o 
  -6   6  18        4.41      -17.67     23.19 o 
  -5   6  18      151.05      165.93     33.13 o 
  -4   6  18    10187.97     9848.26    190.54 o 
  -3   6  18       54.30       60.07     13.49 o 
  -2   6  18       11.84        0.61     12.69 o 
  -1   6  18      580.60      642.63     35.32 o 
   0   6  18     7208.09     7111.54    176.54 o 
   1   6  18      255.57      225.27     33.14 o 
   2   6  18        2.56        3.03     19.46 o 
   3   6  18       52.47       29.39     27.89 o 
  -8   7  18        2.24        0.00     46.39 o 
  -7   7  18      314.47      273.67     56.33 o 
  -6   7  18      279.60      254.94     43.07 o 
  -5   7  18      751.78      719.58     61.84 o 
  -4   7  18       26.49       78.58     19.46 o 
  -3   7  18      328.99      263.94     35.66 o 
  -2   7  18     1397.02     1402.91     52.05 o 
  -1   7  18     1659.76     1568.72     58.79 o 
   0   7  18      265.83      295.00     29.02 o 
   1   7  18      236.08      231.49     26.13 o 
   2   7  18      694.89      655.14     76.51 o 
   3   7  18      214.58      173.08     48.61 o 
  -7   8  18      406.58      545.72     52.53 o 
  -6   8  18       32.67        7.95     22.05 o 
  -5   8  18     1875.58     1832.92     68.20 o 
  -4   8  18       59.70       20.95     18.36 o 
  -3   8  18      880.29      886.97     51.94 o 
  -2   8  18      757.93      653.38     40.14 o 
  -1   8  18     3772.61     3640.76     95.63 o 
   0   8  18      205.25      155.84     22.58 o 
   1   8  18      221.53      252.36     26.05 o 
   2   8  18      339.31      346.76     31.70 o 
   3   8  18     1272.03     1311.82     91.28 o 
  -7   9  18      121.31      112.64     59.64 o 
  -6   9  18      824.19      803.19     62.10 o 
  -5   9  18      129.31      156.03     34.91 o 
  -4   9  18      584.02      552.61     66.55 o 
  -3   9  18      238.89      195.98     31.20 o 
  -2   9  18      131.97      145.25     27.28 o 
  -1   9  18      463.06      474.80     45.91 o 
   0   9  18        0.92      -14.78     14.78 o 
   1   9  18      401.33      448.77     32.51 o 
   2   9  18        3.05       -0.45     18.30 o 
   3   9  18      458.03      439.73     60.92 o 
  -7  10  18      635.15      609.65     92.77 o 
  -6  10  18      172.03      219.36     41.40 o 
  -5  10  18      424.65      430.52     51.55 o 
  -4  10  18     2062.34     2099.22     82.84 o 
  -3  10  18      420.79      413.00     40.37 o 
  -2  10  18        4.41       14.65     20.91 o 
  -1  10  18      417.15      455.20     65.13 o 
   0  10  18      400.84      426.95     39.26 o 
   1  10  18       15.38       -0.22     17.81 o 
   2  10  18       72.32       36.50     21.34 o 
  -7  11  18     1317.89     1173.00    119.29 o 
  -6  11  18      112.69       92.32     34.91 o 
  -5  11  18     2019.33     2041.35    139.18 o 
  -4  11  18       97.22       89.45     32.80 o 
  -3  11  18     3345.21     3470.21    127.35 o 
  -2  11  18       35.44       55.45     25.30 o 
  -1  11  18      528.54      501.24     44.85 o 
   0  11  18       10.29       -2.68     19.92 o 
   1  11  18       13.78        6.63     21.11 o 
   2  11  18       89.54       49.22     21.89 o 
  -6  12  18       70.12       49.70     32.80 o 
  -5  12  18      291.30      222.38     44.33 o 
  -4  12  18      341.19      253.94     44.33 o 
  -3  12  18       50.59       80.57     28.74 o 
  -2  12  18        9.61       24.83     22.31 o 
  -1  12  18      614.11      582.47     50.14 o 
   0  12  18      564.13      555.51     46.62 o 
   1  12  18       99.72      104.92     29.42 o 
   2  12  18       81.62       81.57     35.58 o 
  -6  13  18       10.82        7.65     30.19 o 
  -5  13  18       31.68       66.27     32.80 o 
  -4  13  18       20.02      -16.57     26.96 o 
  -3  13  18      448.99      417.31     46.90 o 
  -2  13  18      208.96      193.75     34.01 o 
  -1  13  18      601.11      550.45     57.90 o 
   0  13  18       48.29       73.60     26.54 o 
   1  13  18     1579.30     1600.83     73.08 o 
   2  13  18      163.91      185.54     79.51 o 
  -5  14  18      164.33      231.92     66.27 o 
  -4  14  18        2.09       -0.95     53.01 o 
  -3  14  18       19.15       19.05     25.43 o 
  -2  14  18       46.54       83.95     30.13 o 
  -1  14  18     1818.83     1595.50     75.08 o 
   0  14  18       31.28       21.97     27.04 o 
   1  14  18      666.10      700.50     83.23 o 
   2  14  18        0.01       66.27     59.64 o 
  -5  15  18       36.37      -19.88     39.76 o 
  -4  15  18       47.60       33.13     53.01 o 
  -3  15  18      138.52      168.24     35.58 o 
  -2  15  18       39.86       34.64     29.16 o 
  -1  15  18      658.05      749.10     56.28 o 
   0  15  18        1.42       -3.99     27.17 o 
   1  15  18      465.85      523.49     99.39 o 
  -4  16  18        0.13      -13.25     39.76 o 
  -3  16  18      307.41      271.68     66.27 o 
  -2  16  18       36.49       37.55     34.91 o 
  -1  16  18      491.72      527.54     51.41 o 
   0  16  18        1.32      -23.17     25.42 o 
  -2  17  18        2.25       22.53     33.08 o 
  -1  17  18      381.78      192.17     79.51 o 
  -8   1  19       63.17       26.51     28.11 o 
  -7   1  19       23.49        6.63     23.43 o 
  -6   1  19       80.52       49.70     23.43 o 
  -5   1  19     1701.51     1628.35    115.98 o 
  -4   1  19      517.60      463.72     37.30 o 
  -3   1  19      113.40      120.32     20.11 o 
  -2   1  19      183.21      187.72     29.65 o 
  -1   1  19     3006.01     3116.57    149.26 o 
   0   1  19      209.27      223.83     26.89 o 
   1   1  19       89.96       74.61     27.89 o 
   2   1  19      101.54      126.78     27.65 o 
   3   1  19     2182.26     2129.90    110.06 o 
  -8   2  19       43.50       30.92     53.01 o 
  -7   2  19     2293.74     2436.66    100.68 o 
  -6   2  19       48.55       43.07     23.43 o 
  -5   2  19        3.99        8.84     20.70 o 
  -4   2  19      356.22      347.45     35.39 o 
  -3   2  19     3934.83     4035.32     83.88 o 
  -2   2  19       91.78       96.32     28.14 o 
  -1   2  19      336.67      293.07     24.40 o 
   0   2  19      736.19      711.50     49.49 o 
   1   2  19     4863.52     4872.07    138.84 o 
   2   2  19        0.25       24.19     24.04 o 
   3   2  19       40.13       58.76     34.91 o 
   4   2  19      148.29      125.90     39.76 o 
  -8   3  19      280.44      330.21     59.64 o 
  -7   3  19      256.91      250.29     89.45 o 
  -6   3  19      129.99       75.90     25.45 o 
  -5   3  19       16.32        0.00     18.74 o 
  -4   3  19      189.57      260.84     25.55 o 
  -3   3  19     1189.62     1300.07     45.31 o 
  -2   3  19       12.02       12.95     13.39 o 
  -1   3  19      121.93       81.24     17.45 o 
   0   3  19       98.33       94.99     19.80 o 
   1   3  19     1169.39     1133.57     56.96 o 
   2   3  19       40.05       30.04     21.07 o 
   3   3  19       15.17        1.89     33.13 o 
   4   3  19       38.04       79.51     39.76 o 
  -8   4  19      462.05      531.82     50.91 o 
  -7   4  19      345.37      387.55     53.01 o 
  -6   4  19       27.75       27.83     22.05 o 
  -5   4  19      109.74       90.96     25.45 o 
  -4   4  19       96.55      141.42     21.34 o 
  -3   4  19      836.64      920.88     39.61 o 
  -2   4  19      127.77       88.28     19.76 o 
  -1   4  19     3085.11     3088.95     75.74 o 
   0   4  19        6.91      -13.39     13.39 o 
   1   4  19      110.04      128.93     20.88 o 
   2   4  19      289.79      279.28     34.67 o 
   3   4  19      506.67      543.58     52.19 o 
  -8   5  19      318.77      390.91     47.71 o 
  -7   5  19       37.92       19.28     25.45 o 
  -6   5  19       73.44       56.03     25.45 o 
  -5   5  19     1807.66     1925.24    115.98 o 
  -4   5  19      445.49      359.13     29.78 o 
  -3   5  19       29.83       46.76     19.92 o 
  -2   5  19        7.91        9.89     13.25 o 
  -1   5  19     2341.53     2607.87     69.67 o 
   0   5  19      100.74       98.18     20.49 o 
   1   5  19      119.54      104.07     21.70 o 
   2   5  19        0.16       -4.39     19.46 o 
   3   5  19      773.01      707.63     70.29 o 
  -8   6  19      194.78      251.80     66.27 o 
  -7   6  19        4.29        0.00     33.13 o 
  -6   6  19      236.08      181.17     34.91 o 
  -5   6  19      136.28      146.56     31.81 o 
  -4   6  19      605.13      615.05     35.66 o 
  -3   6  19      112.97      173.11     21.49 o 
  -2   6  19     1027.25     1045.75     69.06 o 
  -1   6  19      411.36      327.61     28.39 o 
   0   6  19      494.79      485.68     35.70 o 
   1   6  19      136.51      121.55     22.47 o 
   2   6  19      312.92      390.22     53.78 o 
   3   6  19        0.15      -32.80     32.80 o 
  -7   7  19       59.57       15.06     25.45 o 
  -6   7  19      234.89      195.29     72.88 o 
  -5   7  19      726.10      895.43     60.38 o 
  -4   7  19      312.38      342.42     27.38 o 
  -3   7  19        5.93       -6.09     18.17 o 
  -2   7  19     2493.26     2296.05     66.69 o 
  -1   7  19     2424.27     2570.88     72.09 o 
   0   7  19      162.20      162.66     23.71 o 
   1   7  19       73.54       48.28     19.17 o 
   2   7  19      768.50      708.27     57.39 o 
   3   7  19     1184.83     1064.44     86.59 o 
  -7   8  19     1465.58     1476.10     78.02 o 
  -6   8  19       56.87       54.82     25.45 o 
  -5   8  19       23.59       -5.89     23.19 o 
  -4   8  19       75.58       34.38     21.44 o 
  -3   8  19     2960.18     2672.00    143.88 o 
  -2   8  19      234.84      279.99     30.56 o 
  -1   8  19       15.32        4.68     15.69 o 
   0   8  19       37.93       26.90     18.45 o 
   1   8  19     1478.93     1448.80     55.22 o 
   2   8  19      135.53      170.06     55.19 o 
  -7   9  19      195.79      238.54     66.27 o 
  -6   9  19      278.06      344.57     72.88 o 
  -5   9  19       89.29       62.70     30.19 o 
  -4   9  19     1545.00     1459.50    145.80 o 
  -3   9  19       28.24      -16.31     16.31 o 
  -2   9  19      437.54      438.41     41.74 o 
  -1   9  19       54.56       63.75     30.27 o 
   0   9  19      308.18      321.44     29.78 o 
   1   9  19      209.26      256.17     37.34 o 
   2   9  19       62.23       69.02     23.38 o 
  -7  10  19      482.51      311.45     79.51 o 
  -6  10  19      408.01      480.38     55.65 o 
  -5  10  19      117.18      117.12     46.39 o 
  -4  10  19     1387.99     1441.82     84.35 o 
  -3  10  19      720.37      676.47     52.20 o 
  -2  10  19      382.67      382.36     39.92 o 
  -1  10  19        5.66       -7.05     19.92 o 
   0  10  19      663.33      687.59     44.97 o 
   1  10  19       49.39       48.43     23.51 o 
   2  10  19        6.74        8.28     19.61 o 
  -6  11  19      262.62      304.10     69.58 o 
  -5  11  19     1179.72     1218.23    132.54 o 
  -4  11  19      187.32      112.64     37.49 o 
  -3  11  19        5.29       -3.52     19.92 o 
  -2  11  19       30.33       43.02     22.95 o 
  -1  11  19      952.98     1200.77     64.32 o 
   0  11  19      376.48      308.02     42.93 o 
   1  11  19       53.94        5.51     21.89 o 
   2  11  19        3.97       23.94     30.13 o 
  -6  12  19      226.25      270.52     46.16 o 
  -5  12  19      257.75      218.87     46.86 o 
  -4  12  19     2649.58     2833.35    152.45 o 
  -3  12  19       22.23      -10.34     22.31 o 
  -2  12  19      297.64      362.53     41.74 o 
  -1  12  19       20.30       12.15     24.83 o 
   0  12  19     2631.66     2780.54     98.07 o 
   1  12  19       38.08       24.42     22.29 o 
   2  12  19      105.71       72.88     66.27 o 
  -5  13  19       12.84      -28.11     28.11 o 
  -4  13  19      275.45      281.34     49.03 o 
  -3  13  19       25.35       25.30     24.84 o 
  -2  13  19     1150.21     1155.26     66.33 o 
  -1  13  19       91.27      112.09     31.37 o 
   0  13  19      427.72      463.93     47.40 o 
   1  13  19        3.46       -2.87     25.42 o 
  -5  14  19       46.66       46.39     53.01 o 
  -4  14  19        4.12      -19.88     39.76 o 
  -3  14  19      114.16      100.59     31.49 o 
  -2  14  19        4.13       -8.37     25.30 o 
  -1  14  19      173.50      168.45     36.83 o 
   0  14  19       82.97       49.51     29.60 o 
   1  14  19      144.61      106.02     72.88 o 
  -4  15  19      512.31      556.63     86.14 o 
  -3  15  19       21.92       33.13     39.76 o 
  -2  15  19       18.88       10.13     26.93 o 
  -1  15  19       60.98       58.42     32.05 o 
   0  15  19     1288.78     1343.67     73.80 o 
  -3  16  19        0.44        0.00     46.39 o 
  -2  16  19      119.30      114.74     42.87 o 
  -1  16  19       22.57       34.46     33.08 o 
  -8   0  20      120.27       99.39     53.01 o 
  -7   0  20       78.12       79.51     39.76 o 
  -6   0  20     1663.16     1729.78    119.29 o 
  -5   0  20       79.39       92.76     39.76 o 
  -4   0  20       28.68       -2.21     20.70 o 
  -3   0  20      330.41      271.91     46.39 o 
  -2   0  20     6350.06     5941.20    321.66 o 
  -1   0  20       99.02      130.51     36.45 o 
   0   0  20       25.60       -6.63     33.13 o 
   1   0  20      220.40      140.71     43.07 o 
   2   0  20     4531.92     4688.64    175.75 o 
   3   0  20       75.20      139.15     66.27 o 
  -8   1  20      740.12      848.75     96.08 o 
  -7   1  20       14.21      -16.57     23.43 o 
  -6   1  20       25.54       13.25     23.43 o 
  -5   1  20      110.80      108.57     33.13 o 
  -4   1  20      455.22      461.24     32.20 o 
  -3   1  20      167.15      164.54     22.49 o 
  -2   1  20      100.51       96.09     31.56 o 
  -1   1  20       88.84       96.20     19.87 o 
   0   1  20      776.14      763.22     44.42 o 
   1   1  20       83.37       87.04     29.16 o 
   2   1  20      217.06      167.04     34.43 o 
   3   1  20       21.11       29.82     37.49 o 
  -8   2  20      299.98      321.38     44.33 o 
  -7   2  20       63.27       84.61     30.19 o 
  -6   2  20      219.02      212.87     37.49 o 
  -5   2  20       25.02       32.40     20.70 o 
  -4   2  20      128.96       84.54     20.09 o 
  -3   2  20       94.95       56.68     16.67 o 
  -2   2  20       28.52       44.76     15.37 o 
  -1   2  20       10.99       12.01     13.73 o 
   0   2  20      626.84      543.97     37.56 o 
   1   2  20       77.44       48.69     27.89 o 
   2   2  20      329.43      376.03     45.91 o 
   3   2  20       75.32       44.05     39.76 o 
  -8   3  20     1900.84     2003.67     93.37 o 
  -7   3  20       22.17       -9.94     18.74 o 
  -6   3  20       49.20       76.20     28.11 o 
  -5   3  20      269.24      225.29     49.70 o 
  -4   3  20     3510.61     3770.27    117.17 o 
  -3   3  20       52.62       65.95     18.87 o 
  -2   3  20       54.85       19.05     16.65 o 
  -1   3  20        3.99        6.09     16.06 o 
   0   3  20     1928.19     1932.92     61.67 o 
   1   3  20       81.04      110.43     30.61 o 
   2   3  20        0.42      -16.57     24.04 o 
   3   3  20       27.12       19.88     37.49 o 
  -8   4  20       12.48      -26.96     26.96 o 
  -7   4  20       86.47       37.55     26.96 o 
  -6   4  20      385.79      424.87     69.58 o 
  -5   4  20      276.24      230.34     43.07 o 
  -4   4  20      393.37      310.11     30.61 o 
  -3   4  20       71.64       89.53     19.46 o 
  -2   4  20       23.57        6.12     12.41 o 
  -1   4  20       59.81       68.06     24.04 o 
   0   4  20      766.41      806.09     41.94 o 
   1   4  20      241.88      223.69     27.33 o 
   2   4  20      101.50      147.49     36.50 o 
   3   4  20       35.19       51.45     39.62 o 
  -7   5  20        0.73       -3.68     20.70 o 
  -6   5  20        7.99      -18.74     18.74 o 
  -5   5  20      464.82      439.10     41.40 o 
  -4   5  20      379.84      353.29     30.26 o 
  -3   5  20      182.22      231.81     23.75 o 
  -2   5  20      258.90      266.03     53.28 o 
  -1   5  20      189.42      197.82     24.92 o 
   0   5  20      507.85      519.67     34.82 o 
   1   5  20      219.23      255.16     27.77 o 
   2   5  20      563.96      616.88     77.95 o 
  -7   6  20        8.69        0.00     36.45 o 
  -6   6  20      699.59      792.11     60.38 o 
  -5   6  20       78.07       50.60     25.45 o 
  -4   6  20        1.55       18.64     14.89 o 
  -3   6  20        4.59       23.05     17.24 o 
  -2   6  20     4762.24     4709.18    112.48 o 
  -1   6  20      122.86       61.63     19.44 o 
   0   6  20        0.09       -2.89     17.02 o 
   1   6  20       49.35       71.68     20.31 o 
   2   6  20     1831.62     1928.19     90.50 o 
  -7   7  20      149.87       86.14     53.01 o 
  -6   7  20        0.34      -10.31     20.70 o 
  -5   7  20      123.00      111.66     29.82 o 
  -4   7  20     1122.79     1170.99     62.42 o 
  -3   7  20      818.55      799.98     46.21 o 
  -2   7  20        0.07       22.59     18.51 o 
  -1   7  20      143.79      125.48     22.81 o 
   0   7  20     2122.62     2180.59     86.82 o 
   1   7  20      614.20      518.21     37.28 o 
   2   7  20       36.15       17.29     27.89 o 
  -7   8  20      266.03      321.53     76.20 o 
  -6   8  20        0.24       18.67     25.45 o 
  -5   8  20      850.32      894.62     67.83 o 
  -4   8  20       12.29       16.87     33.13 o 
  -3   8  20     1442.60     1273.66     56.96 o 
  -2   8  20        0.78        8.54     18.51 o 
  -1   8  20     1210.22     1243.09     55.92 o 
   0   8  20      477.09      420.39     34.15 o 
   1   8  20     1097.94     1150.04     50.37 o 
   2   8  20       19.65        0.00     27.89 o 
  -7   9  20        1.10       39.76     46.39 o 
  -6   9  20      137.66      225.29     66.27 o 
  -5   9  20      270.90      219.95     53.01 o 
  -4   9  20     2480.28     2779.48    117.17 o 
  -3   9  20       80.67      120.47     34.64 o 
  -2   9  20      216.50      211.13     44.96 o 
  -1   9  20      287.36      304.97     32.79 o 
   0   9  20      702.72      796.94     51.15 o 
   1   9  20      163.43      165.63     27.52 o 
   2   9  20        0.20       23.70     31.74 o 
  -6  10  20     1085.44     1120.07     76.36 o 
  -5  10  20      815.04      820.74     67.83 o 
  -4  10  20      369.01      373.62     49.04 o 
  -3  10  20      570.38      530.89     65.78 o 
  -2  10  20     1185.29     1079.25    107.55 o 
  -1  10  20      526.12      511.51     41.00 o 
   0  10  20        9.80       -3.41     20.57 o 
   1  10  20       72.94       71.31     24.80 o 
   2  10  20       76.47      132.52     72.88 o 
  -6  11  20      273.88      263.90     46.16 o 
  -5  11  20     1150.27      977.76     74.97 o 
  -4  11  20      365.44      344.07     49.03 o 
  -3  11  20     2795.02     3009.51    153.16 o 
  -2  11  20       16.44       -5.14     22.31 o 
  -1  11  20     2787.02     2893.57    102.39 o 
   0  11  20       93.65       81.66     25.39 o 
   1  11  20      223.90      276.82     33.92 o 
   2  11  20        0.41       53.01     66.27 o 
  -6  12  20      102.72      165.66     66.27 o 
  -5  12  20      607.39      725.75    112.65 o 
  -4  12  20      112.06       90.42     39.62 o 
  -3  12  20       83.55       54.26     30.13 o 
  -2  12  20       72.71       60.22     29.54 o 
  -1  12  20      122.91      125.10     34.01 o 
   0  12  20        0.00       -2.63     24.03 o 
   1  12  20      112.61       62.20     25.84 o 
  -5  13  20      233.27      165.66     59.64 o 
  -4  13  20       18.05      -13.25     39.76 o 
  -3  13  20        1.36      -14.91     24.04 o 
  -2  13  20        2.35      -13.56     22.31 o 
  -1  13  20      311.48      399.37     46.62 o 
   0  13  20      235.24      229.11     39.26 o 
   1  13  20      337.20      389.62     50.17 o 
  -4  14  20       36.42       46.39     39.76 o 
  -3  14  20      149.57       72.88     46.39 o 
  -2  14  20        1.65      -17.09     25.65 o 
  -1  14  20      168.53      108.78     32.97 o 
   0  14  20       33.06        2.73     25.87 o 
  -3  15  20       10.78       59.64     46.39 o 
  -2  15  20       22.10       15.90     46.39 o 
  -1  15  20      210.07      273.62     50.17 o 
  -8   1  21       66.83      106.02     37.49 o 
  -7   1  21     1746.86     1613.80     84.35 o 
  -6   1  21        0.16      -18.74     18.74 o 
  -5   1  21        4.28       -8.10     43.07 o 
  -4   1  21       51.38       20.96     16.06 o 
  -3   1  21     1356.12     1294.80     51.65 o 
  -2   1  21      113.75      122.53     21.35 o 
  -1   1  21        0.90        0.47     15.37 o 
   0   1  21       16.01       20.33     18.30 o 
   1   1  21      588.47      645.62     56.03 o 
   2   1  21       14.13       -9.94     32.80 o 
  -7   2  21        4.74        0.00     22.05 o 
  -6   2  21       97.33      101.94     30.19 o 
  -5   2  21     3066.41     3111.62    251.90 o 
  -4   2  21        1.92      -13.37     13.49 o 
  -3   2  21       97.21       97.23     20.57 o 
  -2   2  21       68.93       76.37     20.11 o 
  -1   2  21     3765.57     4025.01     88.94 o 
   0   2  21        2.57      -15.51     15.51 o 
   1   2  21      240.76      183.39     52.05 o 
   2   2  21      112.02       53.01     37.49 o 
  -7   3  21      374.67      320.73     41.40 o 
  -6   3  21      323.73      210.71     46.39 o 
  -5   3  21      500.21      378.76     42.17 o 
  -4   3  21      531.36      550.69     36.22 o 
  -3   3  21        1.41      -13.16     13.16 o 
  -2   3  21       90.87      116.74     23.91 o 
  -1   3  21      726.67      826.54     47.17 o 
   0   3  21      127.00      112.63     24.39 o 
   1   3  21       89.96       71.94     34.59 o 
   2   3  21       44.70       49.29     56.33 o 
  -7   4  21       36.66       59.64     28.11 o 
  -6   4  21      528.99      618.43     53.74 o 
  -5   4  21      646.02      718.27     53.74 o 
  -4   4  21       44.27       55.33     18.86 o 
  -3   4  21        6.05      -13.49     13.49 o 
  -2   4  21       51.24       71.50     19.06 o 
  -1   4  21     1907.00     2187.79     67.19 o 
   0   4  21       47.61       73.00     20.97 o 
   1   4  21      891.32      803.83     53.02 o 
   2   4  21        3.77      -28.11     28.11 o 
  -7   5  21      469.46      500.82     50.91 o 
  -6   5  21      205.31      137.54     59.64 o 
  -5   5  21       36.95       11.78     20.70 o 
  -4   5  21       26.17       20.06     18.36 o 
  -3   5  21     1705.83     1835.89     56.87 o 
  -2   5  21       78.87       36.81     22.00 o 
  -1   5  21        0.06       13.99     17.35 o 
   0   5  21       68.87       80.84     24.65 o 
   1   5  21      455.36      450.75     36.46 o 
   2   5  21      103.09      115.96     36.85 o 
  -7   6  21        0.15      -27.11     29.82 o 
  -6   6  21       41.90       75.94     30.19 o 
  -5   6  21       12.02       56.03     25.45 o 
  -4   6  21      748.40      654.68     82.83 o 
  -3   6  21      109.64      119.61     24.80 o 
  -2   6  21       77.77       56.74     20.11 o 
  -1   6  21       27.58       29.04     20.57 o 
   0   6  21     1104.86     1164.86     51.89 o 
   1   6  21      219.92      204.86     28.90 o 
   2   6  21       61.95       34.29     31.20 o 
  -7   7  21      134.96      146.19     36.62 o 
  -6   7  21       45.29       27.06     26.96 o 
  -5   7  21       11.83      -13.99     20.70 o 
  -4   7  21      429.72      416.08     51.55 o 
  -3   7  21      357.49      339.08     35.01 o 
  -2   7  21      379.26      399.57     36.22 o 
  -1   7  21       66.45       55.52     21.42 o 
   0   7  21     1346.71     1198.51     56.56 o 
   1   7  21      351.14      392.05     43.63 o 
   2   7  21      140.07      182.11     43.25 o 
  -7   8  21       11.09       -2.41     25.45 o 
  -6   8  21       10.23      -14.58     22.05 o 
  -5   8  21     1845.67     1740.69    145.81 o 
  -4   8  21      210.97      121.34     36.62 o 
  -3   8  21       11.07       -2.76     19.06 o 
  -2   8  21        4.95       -1.89     18.87 o 
  -1   8  21     3313.16     3240.55     94.42 o 
   0   8  21      236.16      166.30     30.59 o 
   1   8  21       15.77       21.92     20.23 o 
   2   8  21        4.06        0.00     53.01 o 
  -6   9  21      591.08      649.40     92.77 o 
  -5   9  21      326.37      281.32     49.03 o 
  -4   9  21      989.09      858.24     79.52 o 
  -3   9  21      269.14      241.92     33.61 o 
  -2   9  21      861.50      970.98     53.92 o 
  -1   9  21       93.42       72.26     29.65 o 
   0   9  21      692.15      663.74     46.03 o 
   1   9  21       67.37       80.19     33.48 o 
   2   9  21       95.34      119.27     72.88 o 
  -6  10  21       16.30        6.63     39.76 o 
  -5  10  21     1095.01      984.20     74.97 o 
  -4  10  21     1057.86     1127.14    192.18 o 
  -3  10  21       38.08        5.07     23.31 o 
  -2  10  21      408.14      381.86     43.29 o 
  -1  10  21     1210.75     1213.50     61.77 o 
   0  10  21      568.49      604.26     50.10 o 
   1  10  21        3.52      -18.25     21.79 o 
  -6  11  21        2.31       39.76     46.39 o 
  -5  11  21      283.54      288.13     49.03 o 
  -4  11  21      572.21      656.03     65.10 o 
  -3  11  21     1032.19     1146.34    132.74 o 
  -2  11  21       20.25       24.52     24.04 o 
  -1  11  21       46.68       29.57     24.25 o 
   0  11  21      172.91      212.81     56.43 o 
   1  11  21      189.33      218.95     38.38 o 
  -5  12  21       51.27       13.25     46.39 o 
  -4  12  21     1446.23     1252.55    119.29 o 
  -3  12  21      128.88      122.22     41.40 o 
  -2  12  21      765.78      846.16     60.26 o 
  -1  12  21        2.30       18.74     28.07 o 
   0  12  21      919.37      837.45     53.69 o 
   1  12  21        0.04       -8.67     28.10 o 
  -4  13  21      948.23     1060.30    112.65 o 
  -3  13  21        4.14       33.13     39.76 o 
  -2  13  21      100.18       99.45     32.05 o 
  -1  13  21       21.81        7.54     28.07 o 
   0  13  21     1106.95     1063.41     60.74 o 
  -3  14  21       22.35       13.25     46.39 o 
  -2  14  21       58.81      118.90     39.13 o 
  -1  14  21       95.73       82.46     41.40 o 
  -7   0  22       59.81       19.88     39.76 o 
  -6   0  22       18.66        6.63     33.13 o 
  -5   0  22      384.95      424.09     66.27 o 
  -4   0  22     4293.00     4236.44    192.26 o 
  -3   0  22      235.08      261.83     41.40 o 
  -2   0  22       98.06      129.85     31.81 o 
  -1   0  22        4.57       23.86     22.05 o 
   0   0  22     5307.10     5616.50    218.81 o 
   1   0  22       27.65       20.76     34.91 o 
   2   0  22       46.11       53.01     53.01 o 
  -7   1  22       34.76       33.13     28.11 o 
  -6   1  22      703.85      758.95     62.96 o 
  -5   1  22       13.54       48.80     25.45 o 
  -4   1  22        3.15      -11.78     20.70 o 
  -3   1  22        5.19       -0.81     16.06 o 
  -2   1  22       93.66       99.92     21.90 o 
  -1   1  22       59.08       59.80     18.86 o 
   0   1  22      226.50      262.13     43.05 o 
   1   1  22        0.47       24.45     23.29 o 
   2   1  22      217.29      176.06     66.27 o 
  -7   2  22       27.65       27.71     25.45 o 
  -6   2  22      706.76      745.19     60.38 o 
  -5   2  22      183.36      208.94     36.62 o 
  -4   2  22      743.74      716.32     53.74 o 
  -3   2  22       12.88       17.08     17.07 o 
  -2   2  22       20.97       27.11     16.27 o 
  -1   2  22      197.63      132.55     35.93 o 
   0   2  22      153.55      172.47     28.85 o 
   1   2  22        0.22      -24.41     25.30 o 
   2   2  22      128.28      142.46     46.86 o 
  -7   3  22      181.82      198.79     39.62 o 
  -6   3  22     1300.68     1390.06     76.36 o 
  -5   3  22       21.57       11.93     23.19 o 
  -4   3  22      219.92      244.60     76.20 o 
  -3   3  22       42.84       33.71     18.51 o 
  -2   3  22     1133.36     1235.54     52.86 o 
  -1   3  22        2.76       39.86     24.03 o 
   0   3  22        2.23       -8.02     18.84 o 
   1   3  22       63.64       68.39     30.89 o 
   2   3  22      551.77      542.73     67.83 o 
  -7   4  22      849.48      947.43    109.34 o 
  -6   4  22       19.33       -9.94     29.82 o 
  -5   4  22       67.71       59.64     28.11 o 
  -4   4  22     1425.12     1300.26    106.03 o 
  -3   4  22      444.65      460.17     36.00 o 
  -2   4  22      308.97      274.69     36.00 o 
  -1   4  22       68.61       54.83     24.03 o 
   0   4  22      197.12      216.11     36.53 o 
   1   4  22       31.24       19.30     27.89 o 
   2   4  22      322.64      252.57    106.02 o 
  -7   5  22      138.51      141.22     36.62 o 
  -6   5  22        0.81      -16.57     23.43 o 
  -5   5  22        5.81      -18.22     19.88 o 
  -4   5  22       32.28       40.36     25.45 o 
  -3   5  22      162.37      210.35     26.89 o 
  -2   5  22      183.31      185.75     28.69 o 
  -1   5  22      337.09      380.38     45.91 o 
   0   5  22       44.11       -6.43     20.11 o 
   1   5  22        3.40        8.37     25.27 o 
   2   5  22      289.67      192.17     79.51 o 
  -7   6  22       16.94        1.20     25.45 o 
  -6   6  22       79.24       60.19     26.96 o 
  -5   6  22       20.16       11.93     23.19 o 
  -4   6  22     2346.44     2353.78     98.08 o 
  -3   6  22       84.74       87.24     24.68 o 
  -2   6  22       21.63       43.17     21.34 o 
  -1   6  22       50.50       49.94     22.83 o 
   0   6  22     4010.73     4054.13    108.52 o 
   1   6  22       44.86       36.92     21.04 o 
   2   6  22       24.37       46.39     66.27 o 
  -6   7  22      100.52      126.34     34.91 o 
  -5   7  22      179.37      231.84     39.62 o 
  -4   7  22       12.05       10.84     62.95 o 
  -3   7  22       35.47       -5.40     20.57 o 
  -2   7  22      352.76      342.31     36.38 o 
  -1   7  22      807.71      700.57     47.17 o 
   0   7  22        9.34        3.37     21.34 o 
   1   7  22        1.40       47.41     24.25 o 
   2   7  22      724.86      596.40    112.65 o 
  -6   8  22       32.48        0.00     46.39 o 
  -5   8  22      517.83      669.28     86.14 o 
  -4   8  22       15.25       -7.73     26.96 o 
  -3   8  22      628.09      511.44     42.69 o 
  -2   8  22       32.26        8.13     20.83 o 
  -1   8  22     1536.76     1636.69     67.97 o 
   0   8  22       12.67       11.02     21.89 o 
   1   8  22      298.70      298.89     35.73 o 
  -6   9  22      478.95      801.80     99.39 o 
  -5   9  22       62.66       82.16     34.91 o 
  -4   9  22       34.58       99.39     53.01 o 
  -3   9  22       47.97       46.75     22.29 o 
  -2   9  22     1259.60     1453.00    113.35 o 
  -1   9  22        7.25        2.21     21.34 o 
   0   9  22       42.76       33.37     23.38 o 
   1   9  22       28.13       32.96     24.80 o 
  -5  10  22      349.86      258.43     72.89 o 
  -4  10  22     1805.34     1528.69     93.37 o 
  -3  10  22      790.72      792.00     57.14 o 
  -2  10  22      333.54      375.24     38.73 o 
  -1  10  22      716.01      754.30     50.90 o 
   0  10  22     1218.43     1244.90     65.05 o 
   1  10  22      133.13      154.71     40.07 o 
  -5  11  22     1939.26     2399.18    165.69 o 
  -4  11  22      339.99      311.44     72.89 o 
  -3  11  22      234.61      189.29     79.51 o 
  -2  11  22      472.30      373.24     41.66 o 
  -1  11  22     3721.26     3947.24    229.55 o 
   0  11  22        8.94       -3.30     23.38 o 
  -4  12  22      305.50      218.67     66.27 o 
  -3  12  22      486.12      682.53     92.77 o 
  -2  12  22      181.60      187.43     44.11 o 
  -1  12  22      106.62      137.49     31.67 o 
   0  12  22       82.09       73.48     37.63 o 
  -3  13  22       61.84       46.39     46.39 o 
  -2  13  22       17.18       82.45     39.13 o 
  -1  13  22       98.67       95.91     33.70 o 
  -7   1  23      160.26      124.73     39.62 o 
  -6   1  23       37.12      -20.70     20.70 o 
  -5   1  23     3966.26     3753.83    241.97 o 
  -4   1  23        1.34      -18.74     18.74 o 
  -3   1  23       49.62       16.78     17.07 o 
  -2   1  23       18.93      -15.80     21.04 o 
  -1   1  23     3334.91     3493.24     93.72 o 
   0   1  23       87.54       92.76     37.49 o 
   1   1  23        9.31       16.57     37.49 o 
  -7   2  23     1335.01     1407.13     81.90 o 
  -6   2  23       49.03       68.16     33.13 o 
  -5   2  23      200.30      272.98     49.70 o 
  -4   2  23       83.48       95.31     30.19 o 
  -3   2  23      882.93      964.38     53.57 o 
  -2   2  23       25.07       16.27     17.07 o 
  -1   2  23      350.86      361.16     46.07 o 
   0   2  23       62.05       27.67     24.03 o 
   1   2  23      189.76      324.17     58.43 o 
  -7   3  23      188.87      151.67     53.01 o 
  -6   3  23      125.75       67.29     30.19 o 
  -5   3  23      672.64      653.59     69.58 o 
  -4   3  23      600.20      524.93     51.55 o 
  -3   3  23      730.06      633.38     41.57 o 
  -2   3  23      321.71      372.67     33.61 o 
  -1   3  23       36.47       69.23     28.07 o 
   0   3  23       88.25       79.51     28.07 o 
   1   3  23      205.02      195.18     50.91 o 
  -7   4  23      121.63      132.11     36.62 o 
  -6   4  23        0.72       -1.20     25.45 o 
  -5   4  23       82.97       57.09     30.19 o 
  -4   4  23      844.49      873.27    106.03 o 
  -3   4  23       57.54       94.75     23.39 o 
  -2   4  23        2.68        3.24     19.92 o 
  -1   4  23       19.27        2.21     30.20 o 
   0   4  23       20.57       12.24     24.03 o 
   1   4  23      182.40      208.56     76.20 o 
  -6   5  23       29.44       49.70     36.45 o 
  -5   5  23     1419.03     1363.80    129.23 o 
  -4   5  23      609.58      517.01     50.91 o 
  -3   5  23       50.31       48.51     24.03 o 
  -2   5  23       49.94       66.27     27.28 o 
  -1   5  23     3601.49     3807.02    105.82 o 
   0   5  23      169.12      207.41     34.09 o 
   1   5  23        0.16        8.48     28.74 o 
  -6   6  23        1.86        9.64     25.45 o 
  -5   6  23       21.33       30.72     25.45 o 
  -4   6  23      160.11      232.49     42.17 o 
  -3   6  23       22.59        0.78     23.31 o 
  -2   6  23      311.11      278.67     34.20 o 
  -1   6  23        7.90       -0.39     20.90 o 
   0   6  23       77.79       97.92     28.23 o 
   1   6  23        1.70        8.84     30.61 o 
  -6   7  23        8.45       32.62     30.19 o 
  -5   7  23      775.83      774.68    139.16 o 
  -4   7  23      115.41      106.02     53.01 o 
  -3   7  23       14.08       15.68     21.90 o 
  -2   7  23      116.94       71.56     24.68 o 
  -1   7  23     1054.24     1042.38     74.60 o 
   0   7  23      212.95      191.11     33.34 o 
   1   7  23      134.07       97.30     29.34 o 
  -6   8  23        9.83       26.51     46.39 o 
  -5   8  23        4.84       13.25     46.39 o 
  -4   8  23       10.40       39.76     32.80 o 
  -3   8  23      609.50      448.52     47.72 o 
  -2   8  23        4.14       -3.36     20.90 o 
  -1   8  23       12.32       -2.33     21.34 o 
   0   8  23        3.27       36.26     24.95 o 
   1   8  23      589.69      554.24     89.45 o 
  -5   9  23      238.06      284.93     72.88 o 
  -4   9  23     1590.68     1721.27    112.66 o 
  -3   9  23      156.52      103.12     36.62 o 
  -2   9  23      395.69      413.96     41.09 o 
  -1   9  23      348.32      318.70     69.05 o 
   0   9  23      896.88     1020.90     73.54 o 
  -5  10  23      256.60      278.31     72.88 o 
  -4  10  23       24.25        6.63     33.13 o 
  -3  10  23      513.68      589.76     86.14 o 
  -2  10  23     1018.05      982.22     58.68 o 
  -1  10  23       25.09       12.98     23.87 o 
   0  10  23      121.50       84.67     32.94 o 
  -4  11  23       20.60        6.63     46.39 o 
  -3  11  23      392.91      417.46     72.89 o 
  -2  11  23      445.82      575.11     94.04 o 
  -1  11  23     1400.15     1517.67     80.88 o 
  -3  12  23       94.65      198.79     66.27 o 
  -2  12  23     1086.36     1132.89     82.71 o 
  -6   0  24     2527.38     2697.62    159.07 o 
  -5   0  24       47.66       13.25     33.13 o 
  -4   0  24       57.90      125.90     46.39 o 
  -3   0  24       57.94       39.29     36.45 o 
  -2   0  24     2464.00     2379.81    162.39 o 
  -1   0  24      297.74      406.00     52.53 o 
   0   0  24      103.50      112.64     59.64 o 
   1   0  24        1.46      -26.51     53.01 o 
  -6   1  24       72.88       99.39     32.80 o 
  -5   1  24      102.31      118.83     34.91 o 
  -4   1  24     1285.51     1248.61     72.53 o 
  -3   1  24      113.55      125.24     25.38 o 
  -2   1  24       36.65       19.32     19.92 o 
  -1   1  24        0.45       22.46     24.83 o 
   0   1  24       53.40       94.97     41.40 o 
   1   1  24        0.48       26.51     37.49 o 
  -6   2  24        2.62       43.33     30.19 o 
  -5   2  24      159.38      208.83     37.49 o 
  -4   2  24      933.16     1103.38     70.29 o 
  -3   2  24       30.15       16.68     17.80 o 
  -2   2  24      511.05      489.88     39.35 o 
  -1   2  24       63.24       51.03     27.28 o 
   0   2  24        1.42       12.37     34.91 o 
   1   2  24       35.84       53.01     46.86 o 
  -6   3  24      458.12      460.85     53.74 o 
  -5   3  24      583.46      635.87     76.20 o 
  -4   3  24     2354.66     2331.55    109.36 o 
  -3   3  24       57.27       72.40     22.83 o 
  -2   3  24      429.08      409.33     59.00 o 
  -1   3  24       93.72       67.54     28.68 o 
   0   3  24      464.60      496.34     48.76 o 
   1   3  24       45.13       76.20     42.17 o 
  -6   4  24      149.01      102.04     34.91 o 
  -5   4  24     1539.73     1476.66     89.46 o 
  -4   4  24        0.35        9.94     23.43 o 
  -3   4  24       61.63       77.24     22.72 o 
  -2   4  24      992.55     1000.03     63.22 o 
  -1   4  24      898.51      969.78     64.58 o 
   0   4  24      147.42       97.12     34.90 o 
  -6   5  24        3.48      -23.43     23.43 o 
  -5   5  24      330.34      223.90     82.83 o 
  -4   5  24        7.95       17.47     26.51 o 
  -3   5  24       43.54       73.85     30.89 o 
  -2   5  24       93.76       78.61     29.16 o 
  -1   5  24      294.65      260.65     39.92 o 
   0   5  24       53.99       50.27     28.07 o 
  -6   6  24      517.39      481.40     72.89 o 
  -5   6  24        0.40      -20.70     20.70 o 
  -4   6  24       29.42       19.88     39.76 o 
  -3   6  24        6.53       21.92     28.10 o 
  -2   6  24     1648.79     1709.05     82.86 o 
  -1   6  24       23.58      -19.21     19.21 o 
   0   6  24       16.72       22.41     22.92 o 
   1   6  24        4.18       46.39     59.64 o 
  -5   7  24       41.16       19.88     39.76 o 
  -4   7  24      302.26      172.29     59.64 o 
  -3   7  24        3.00      -21.69     25.45 o 
  -2   7  24       21.52       15.78     22.83 o 
  -1   7  24       53.26       56.07     26.89 o 
   0   7  24      253.99      226.18     36.09 o 
  -5   8  24      725.30      556.64     86.14 o 
  -4   8  24       46.25       46.39     46.39 o 
  -3   8  24       65.35       90.03     53.01 o 
  -2   8  24       57.57       47.24     27.43 o 
  -1   8  24     1312.92     1304.62     65.85 o 
   0   8  24       14.50       24.66     27.03 o 
  -4   9  24      851.25      848.22     99.40 o 
  -3   9  24       51.69       19.88     46.39 o 
  -2   9  24        5.78        2.73     25.87 o 
  -1   9  24       63.48       27.76     26.19 o 
  -4  10  24      536.29      781.93     99.39 o 
  -3  10  24      171.67      185.54     59.64 o 
  -2  10  24      786.62      667.15     58.33 o 
  -1  10  24     1455.78     1361.09    163.05 o 
  -6   1  25      240.15      311.01     46.86 o 
  -5   1  25      563.62      510.43     53.74 o 
  -4   1  25        0.29        9.94     23.43 o 
  -3   1  25     1157.75     1074.24     70.30 o 
  -2   1  25       76.28       76.25     24.55 o 
  -1   1  25      192.88      143.87     38.60 o 
   0   1  25       19.22       29.82     37.49 o 
  -6   2  25      230.89      202.44     49.70 o 
  -5   2  25     3833.59     3951.30    140.62 o 
  -4   2  25      200.49      225.29     42.17 o 
  -3   2  25      302.96      313.88     44.33 o 
  -2   2  25      140.03      139.12     28.69 o 
  -1   2  25     1922.59     1946.13    102.10 o 
   0   2  25        2.35       29.82     36.62 o 
  -6   3  25      190.49      105.13     34.91 o 
  -5   3  25      149.16      109.33     37.49 o 
  -4   3  25       51.32       38.23     30.19 o 
  -3   3  25      612.80      564.41     59.64 o 
  -2   3  25      537.31      546.96     51.41 o 
  -1   3  25      447.90      471.27     48.92 o 
   0   3  25       98.99      168.97     51.54 o 
  -5   4  25      904.96      864.80     79.52 o 
  -4   4  25       25.78       23.19     28.11 o 
  -3   4  25       86.28       13.25     39.76 o 
  -2   4  25     1038.71     1220.23     70.23 o 
  -1   4  25      640.37      687.97     56.28 o 
   0   4  25        3.06      -18.51     21.11 o 
  -5   5  25      152.45      168.45     59.64 o 
  -4   5  25       98.61      100.72     34.91 o 
  -3   5  25      247.35      271.68     66.27 o 
  -2   5  25      270.35      246.62     87.12 o 
  -1   5  25        1.45       -1.56     25.42 o 
   0   5  25        0.29       -7.67     26.05 o 
  -5   6  25        3.82        6.63     28.11 o 
  -4   6  25        2.58       59.64     39.76 o 
  -3   6  25        1.28        0.00     39.76 o 
  -2   6  25      150.54      208.25     40.91 o 
  -1   6  25        1.38      -18.91     24.57 o 
   0   6  25       52.53       15.31     28.07 o 
  -4   7  25       95.14      172.28     59.64 o 
  -3   7  25      227.49      251.80     59.64 o 
  -2   7  25      382.13      403.03     49.66 o 
  -1   7  25       52.09       15.65     26.92 o 
  -4   8  25       17.51       46.39     53.01 o 
  -3   8  25       11.88       -6.63     39.76 o 
  -2   8  25       63.56      119.27     36.96 o 
  -1   8  25      985.36      893.70     74.75 o 
  -5   0  26        5.96       19.88     39.76 o 
  -4   0  26     1562.21     1875.53    132.54 o 
  -3   0  26       43.23       99.39     46.39 o 
  -2   0  26      473.34      454.68    145.78 o 
  -1   0  26        0.16      -26.51     53.01 o 
  -5   1  26        0.21       -6.63     28.11 o 
  -4   1  26       45.82       46.39     28.11 o 
  -3   1  26       89.09      132.52     37.49 o 
  -2   1  26     1544.13     1500.16     65.67 o 
  -1   1  26       14.76       20.27     39.62 o 
  -5   2  26      191.58      222.59     62.95 o 
  -4   2  26       67.50       74.92     30.19 o 
  -3   2  26      219.66      218.86     42.17 o 
  -2   2  26      879.57     1086.70     71.16 o 
  -1   2  26       15.88       26.79     31.20 o 
  -5   3  26      260.53      255.55     46.39 o 
  -4   3  26      504.49      524.93     56.23 o 
  -3   3  26      416.26      416.94     49.04 o 
  -2   3  26     3393.21     3711.68    196.77 o 
  -1   3  26        8.02       10.72     29.60 o 
  -4   4  26      113.54       66.27     66.27 o 
  -3   4  26      622.63      722.30     92.77 o 
  -2   4  26       62.77       55.19     35.41 o 
  -1   4  26       93.03      115.70     35.11 o 
  -4   5  26        0.53       33.13     46.39 o 
  -3   5  26       91.87       99.39     46.39 o 
  -2   5  26      169.51      270.72     98.17 o 
  -1   5  26        1.04      -12.83     28.68 o 
  -4   6  26      180.24      192.17     66.27 o 
  -3   6  26       43.90      125.90     53.01 o 
  -2   6  26       10.59       13.48     28.07 o 
  -3   1  27      606.93      643.40     60.92 o 
  -2   1  27       22.95       58.98     36.08 o 
  -3   2  27     2316.00     2714.78    117.16 o 
                                                 
